# Supplementary material for: Antibacterial Activity of Rainbow Trout Plasma: In Vitro Assays and Proteomic Analysis
Source: Animals (Basel). 2023 Nov 18;13(22):3565. doi: 10.3390/ani13223565 (PMC10668809; doi:10.3390/ani13223565)
Supplement: Supplementary file 1 [file animals-13-03565-s001.zip]

Archive with 1 entries (1 files):
- animals-2680540-supplementary.xlsx
