# Supplementary material for: Antibacterial Activity of Rainbow Trout Plasma: In Vitro Assays and Proteomic Analysis
Source: Animals (Basel). 2023 Nov 18;13(22):3565. doi: 10.3390/ani13223565 (PMC10668809; doi:10.3390/ani13223565)
Supplement: Supplementary file 1 [file animals-13-03565-s001.zip › animals-2680540-supplementary.xlsx]

## Sheet: Table S1.1-S1.2
Table S1.1 Primer set for amplification of the hypervariable region V3-V4 of the 16S rRNA gene.
Type of primer	Name	Sequence 5'–3'	Concentration, µM
Forvard	GPro341F	CCTACGGGNBGCASCAG	0.625
Reverse	GPro806R	GGACTACNVGGGTWTCTAATCC	0.625
Forvard	NR_16_341F1	TCGTCGGCAGCGTCAGATGTGTATAAGAGACAGTGCCTACGGGNBGCASCAG	2.5
Forvard	NR_16_341F2	TCGTCGGCAGCGTCAGATGTGTATAAGAGACAGCTGCCTACGGGNBGCASCAG	2.5
Forvard	NR_16_341F3	TCGTCGGCAGCGTCAGATGTGTATAAGAGACAGTCTGCCTACGGGNBGCASCAG	2.5
Reverse	NR_16_806R1	GTCTCGTGGGCTCGGAGATGTGTATAAGAGACAGCCGGACTACNVGGGTWTCTAATCC	2.5
Reverse	NR_16_806R2	GTCTCGTGGGCTCGGAGATGTGTATAAGAGACAGACCGGACTACNVGGGTWTCTAATCC	2.5
Reverse	NR_16_806R3	GTCTCGTGGGCTCGGAGATGTGTATAAGAGACAGAACCGGACTACNVGGGTWTCTAATCC	2.5
Table S1.2 Occurrence of the top 4 genera together with Aeromonas sp. in anal sphincter tissue of trout from farm A (% of all 16S gene sequence reads) *
* All obtained OTUs are available on the Mendeley platform at ncbi.nlm.nih.gov/bioproject/PRJNA897820.
№ fish	Status	Flavobacterium	Brevundimonas	Cetobacterium	Escherichia-Shigella	Aeromonas
89	Asymptomatic fish	0.11	18	n.d.	28	n.d.
93	Asymptomatic fish	0.69	23.3	n.d.	0.03	0.03
90	Asymptomatic fish	0.05	0.79	92	0.17	n.d.
85	Infectious process (intestinal inflammation, swollen anus)	37	2.16	51	0.22	0.02
87	Infectious process (intestinal inflammation, swollen anus)	29	17	0.06	0.06	n.d.
88	Infectious process (intestinal inflammation, swollen anus)	84	2.35	1.19	0.23	3.96
91	Infectious process (intestinal inflammation, swollen anus)	91	3	0.02	0.31	n.d.
94	Infectious process (intestinal inflammation, swollen anus)	91	2	n.d.	0.85	0.22

## Sheet: Table S2
Table S2. Mortality of A. hydrophila after 4-hour incubation in blood plasma of rainbow trout from the farm A.
Medium	total, cells	alive, cells	dead, cells	% dead	% alive
Native plasma (AP)	148	116	32	22	78
Filtered plasma <10 kDa (APf)	175	152	23	13	87
Heated native plasma (AP°t)	217	163	54	25	75
MHB	266	234	32	12	88
PBS	83	80	3	4	96

## Sheet: Table S3
Table S3. Blast search results (smart BLASTp) of homologues of Flavobacterium sp. and Aeromonas sp. virulence factors and immunogenicity assessment of top homologs.
˜Chen L, Yang J, Yu J, Yao Z, Sun L, Shen Y, Jin Q. VFDB: a reference database for bacterial virulence factors. Nucleic Acids Res. 2005 Jan 1;33(Database issue):D325-8. doi: 10.1093/nar/gki008. PMID: 15608208; PMCID: PMC539962.
*Doytchinova, I.A., Flower, D.R. VaxiJen: a server for prediction of protective antigens, tumour antigens and subunit vaccines. BMC Bioinformatics 8, 4 (2007). https://doi.org/10.1186/1471-2105-8-4
Virulence factor database˜ (VFDB) (http://www.mgc.ac.cn/VFs/)										F. psychrophilum homologs		VaxiJen: Prediction of Protective Antigens and Subunit Vaccines* (http://www.ddg-pharmfac.net/vaxijen/VaxiJen/VaxiJen.html)
№	UniprotID_A.hydrophila	not.found.in.proteome	Protein name	VF_ID	Description of VFdb homologs	VF_type	VF_category	Localisation, Blast2GO	GO terms	UniprotID_ F. psychrophilum	Simiarity, % (A. hydrophila vs F. psychrophilum)	VaxiJen Prediction	VaxiJen Status
1	A0KQY7		Soj protein, CobQ/CobB/MinD/ParA family protein	VFG038723	CobQ/CobB/MinD/ParA family protein	Polar flagella (VF0473)	Motility (VFC0204)	Membrane	P:lipopolysaccharide biosynthetic process; P:iron-sulfur cluster assembly; P:phosphorylation; P:peptidyl-tyrosine phosphorylation; P:extracellular polysaccharide biosynthetic process; F:nucleotide binding; F:protein tyrosine kinase activity; F:non-membrane spanning protein tyrosine kinase activity; F:ATP binding; F:kinase activity; F:transferase activity; F:hydrolase activity; F:ATP hydrolysis ac…	A6GYP5	72.33	0.5604	Probable ANTIGEN
2	A0KPV7	not found in proteome	Type IV-A pilus assembly ATPase PilB	VFG038432	type IV pilus assembly ATPase, PilB-like	Tap type IV pili (VF0475)	Adherence (VFC0001)	Membrane	P:pilus assembly; P:protein transport; P:protein secretion by the type II secretion system; F:nucleotide binding; F:ATP binding; F:ATP hydrolysis activity; C:cytoplasm; C:plasma membrane; C:type II protein secretion system complex	A6H1Y1	66.05	0.5101	Probable ANTIGEN
3	A0KF99		Type IV pilin	VFG038590	ATPase protein MshE, GspE-like	MSHA type IV pili (VF0477)	Adherence (VFC0001)	Membrane	P:pilus assembly; P:protein transport; P:protein secretion by the type II secretion system; F:nucleotide binding; F:ATP binding; F:ATP hydrolysis activity; C:cytoplasm; C:plasma membrane; C:type II protein secretion system complex	A6H1Y1	59.89	0.484	Probable ANTIGEN
4	A0KFS7		Type II secretion system protein E (T2SS protein E) (Type II traffic warden ATPase)	VFG038277	general secretory pathway protein E	Exe T2SS (VF0478)	Effector delivery system (VFC0086)	Membrane	P:pilus assembly; P:protein transport; P:protein secretion by the type II secretion system; F:nucleotide binding; F:ATP binding; F:ATP hydrolysis activity; C:cytoplasm; C:plasma membrane; C:type II protein secretion system complex	A6H1Y1	59	0.4463	Probable ANTIGEN
5	A0KI27		CobQ/CobB/MinD/ParA family protein	VFG038723	CobQ/CobB/MinD/ParA family protein	Polar flagella (VF0473)	Motility (VFC0204)	Membrane	P:arsenite transport; P:response to arsenic-containing substance; P:detoxification of arsenic-containing substance; F:nucleotide binding; F:ATP binding; F:ATPase-coupled arsenite transmembrane transporter activity; F:hydrolase activity; F:ATP hydrolysis activity; C:plasma membrane; C:membrane	A6GYP5	58.54	0.4696	Probable ANTIGEN
6	A0KPC1	not found in proteome	Twitching motility protein PilU	VFG038468	twitching ATPase	Tap type IV pili (VF0475)	Adherence (VFC0001)	Membrane	P:pilus assembly; P:protein transport; P:protein secretion by the type II secretion system; F:nucleotide binding; F:ATP binding; F:ATP hydrolysis activity; C:cytoplasm; C:plasma membrane; C:type II protein secretion system complex	A6H1Y1	57.32	0.4441	Probable ANTIGEN
7	A0KLK0	not found in proteome	Sodium-type flagellar protein MotY	VFG038753	sodium-type flagellar protein MotY	Polar flagella (VF0473)	Motility (VFC0204)	Membrane	P:monoatomic ion transport; P:transmembrane transport; F:porin activity; C:cell outer membrane; C:membrane; C:membrane; C:outer membrane; C:pore complex	A6GZQ7	56.91	0.7884	Probable ANTIGEN
8	A0KI24		Protein-glutamate methylesterase/protein-glutamine glutaminase (EC 3.1.1.61) (EC 3.5.1.44)	VFG038711	chemotaxis-specific methylesterase	Polar flagella (VF0473)	Motility (VFC0204)	Membrane	P:phosphorelay signal transduction system; P:regulation of DNA-templated transcription; P:protein demethylation; P:chemotaxis; P:signal transduction; P:phosphorylation; P:peptidyl-histidine phosphorylation; P:protein deamination; P:protein autophosphorylation; P:cellular response to stimulus; F:phosphorelay sensor kinase activity; F:phosphorelay response regulator activity; F:DNA binding; F:prote…	A6GWJ8	56.07	0.4296	Probable ANTIGEN
9	A0KKH4		3-oxoacyl-[acyl-carrier-protein] reductase (EC 1.1.1.100)	VFG038840	short chain dehydrogenase/reductase family oxidoreductase	Polar flagella (VF0473)	Motility (VFC0204)	Cytoplasm	P:lipid metabolic process; P:fatty acid metabolic process; P:fatty acid biosynthetic process; P:sphingolipid metabolic process; P:3-keto-sphinganine metabolic process; P:siderophore biosynthetic process; P:sphingolipid biosynthetic process; P:poly-hydroxybutyrate biosynthetic process; F:3-oxoacyl-[acyl-carrier-protein] reductase (NADPH) activity; F:2,3-dihydro-2,3-dihydroxybenzoate dehydrogenase …	A6GYP6	55.87	0.5026	Probable ANTIGEN
10	A0KI92	not found in proteome	Pilus assembly protein CpaE	VFG038537	Flp pilus assembly protein, ATPase	Flp type IV pili (VF0476)	Adherence (VFC0001)	NA	NA	A6H062	55.36	0.4752	Probable ANTIGEN
11	A0KLU6	not found in proteome	Pilus retraction protein PilT	VFG038472	twitching ATPase	Tap type IV pili (VF0475)	Adherence (VFC0001)	filtered out	filtered out	A6H1Y1	54.97	0.4123	Probable ANTIGEN
12	A0KPV8	not found in proteome	Type 4 fimbrial assembly protein PilC	VFG038436	type IV fimbrial assembly protein, PilC-like	Tap type IV pili (VF0475)	Adherence (VFC0001)	filtered out	filtered out	A6H1Z8	54.79	0.5087	Probable ANTIGEN
13	A0KI26	not found in proteome	OmpA family protein	VFG038719	ompA family protein	Polar flagella (VF0473)	Motility (VFC0204)	filtered out	filtered out	A6GVZ9	54.26	0.4568	Probable ANTIGEN
14	A0KJ68	not found in proteome	Chemotaxis protein MotB	VFG038832	flagellar motor protein MotB	Polar flagella (VF0473)	Motility (VFC0204)	filtered out	filtered out	A6GVQ8	54.17	0.4408	Probable ANTIGEN
15	A0KNM1	not found in proteome	3-oxoacyl-(Acyl-carrier-protein) reductase, putative	VFG038840	short chain dehydrogenase/reductase family oxidoreductase	Polar flagella (VF0473)	Motility (VFC0204)	filtered out	filtered out	A6GYP6	52.92	0.5334	Probable ANTIGEN
16	A0KI19	not found in proteome	CobQ/CobB/MinD/ParA family protein	VFG038691	CobQ/CobB/MinD/ParA family protein	Polar flagella (VF0473)	Motility (VFC0204)	filtered out	filtered out	A6H062	52.33	0.4352	Probable ANTIGEN
17	A0KM27	not found in proteome	Transcriptional activator	VFG038756	transcriptional activator	Polar flagella (VF0473)	Motility (VFC0204)	filtered out	filtered out	A6H088	52.31	0.4996	Probable ANTIGEN
18	A0KJS4	not found in proteome	Glucose 1-dehydrogenase (EC 1.1.1.47)	VFG038840	short chain dehydrogenase/reductase family oxidoreductase	Polar flagella (VF0473)	Motility (VFC0204)	filtered out	filtered out	A6GYD4	51.5	0.4745	Probable ANTIGEN
19	A0KJN1	not found in proteome	Acetoacetyl-CoA reductase (EC 1.1.1.36)	VFG038840	short chain dehydrogenase/reductase family oxidoreductase	Polar flagella (VF0473)	Motility (VFC0204)	filtered out	filtered out	A6GYP6	51.29	0.4244	Probable ANTIGEN
20	A0KFA0	not found in proteome	GspF family protein	VFG038587	mannose-sensitive hemagglutinin	MSHA type IV pili (VF0477)	Adherence (VFC0001)	filtered out	filtered out	A6H1Z8	51.19	0.4992	Probable ANTIGEN
21	A0KHZ4	not found in proteome	RTX toxin transporter (EC 3.4.22.-)	VFG038916	RTX toxin transporter, ATPase protein	RtxA (VF0482)	Exotoxin (VFC0235)	filtered out	filtered out	A6H0R9	50.84	0.5302	Probable ANTIGEN
22	A0KHZ2	not found in proteome	RTX toxin transporter	VFG038918	RTX toxin transporter, ATPase protein	RtxA (VF0482)	Exotoxin (VFC0235)	filtered out	filtered out	A6H0R9	50.63	0.4548	Probable ANTIGEN
23	A0KF96		Msha biogenesis protein mshl	VFG038600	mannose-sensitive hemagglutinin	MSHA type IV pili (VF0477)	Adherence (VFC0001)	filtered out	filtered out	A6H1Y0	50.57	0.6549	Probable ANTIGEN
24	A0KNF5	not found in proteome	Sodium-driven polar flagellar protein	VFG038832	flagellar motor protein MotB	Polar flagella (VF0473)	Motility (VFC0204)	filtered out	filtered out	A6GZQ7	48	0.6194	Probable ANTIGEN
25	A0KFK7		NADP-dependent l-serine/l-allo-threonine dehydrogenase ydfg (EC 1.1.1.-)	VFG038840	short chain dehydrogenase/reductase family oxidoreductase	Polar flagella (VF0473)	Motility (VFC0204)	filtered out	filtered out	A6GYH0	47.87	0.4966	Probable ANTIGEN
26	A0KGC2	not found in proteome	3-oxoacyl-[acyl-carrier-protein] reductase (EC 1.1.1.100)	VFG038840	short chain dehydrogenase/reductase family oxidoreductase	Polar flagella (VF0473)	Motility (VFC0204)	filtered out	filtered out	A6GYP6	47.78	0.6998	Probable ANTIGEN
27	A0KMS3	not found in proteome	histidine kinase (EC 2.7.13.3)	VFG038760	two-component sensor kinase	Polar flagella (VF0473)	Motility (VFC0204)	filtered out	filtered out	A6GVP5	47.02	0.44	Probable ANTIGEN
28	A0KK13	not found in proteome	3-oxoacyl-[acyl-carrier-protein] reductase (EC 1.1.1.100)	VFG038840	short chain dehydrogenase/reductase family oxidoreductase	Polar flagella (VF0473)	Motility (VFC0204)	filtered out	filtered out	A6GYP6	46.32	0.5452	Probable ANTIGEN
29	A0KM28	not found in proteome	histidine kinase (EC 2.7.13.3)	VFG038760	two-component sensor kinase	Polar flagella (VF0473)	Motility (VFC0204)	filtered out	filtered out	A6GVP5	45.91	0.5241	Probable ANTIGEN
30	A0KMV6		Short chain dehydrogenase/reductase family oxidoreductase	VFG038840	short chain dehydrogenase/reductase family oxidoreductase	Polar flagella (VF0473)	Motility (VFC0204)	filtered out	filtered out	A6GYP6	43.7	0.5506	Probable ANTIGEN
31	A0KR18	not found in proteome	histidine kinase (EC 2.7.13.3)	VFG038760	two-component sensor kinase	Polar flagella (VF0473)	Motility (VFC0204)	filtered out	filtered out	A6GVP5	42.78	0.5039	Probable ANTIGEN
32	A0KPC0		Twitching mobility protein	VFG038464	twitching ATPase	Tap type IV pili (VF0475)	Adherence (VFC0001)	filtered out	filtered out	A6H1Y1	66.45	0.3691	Probable NON-ANTIGEN
33	A0KM29		FleQ protein	VFG038764	FleQ protein	Polar flagella (VF0473)	Motility (VFC0204)	filtered out	filtered out	A6GXE8	66.35	0.3584	Probable NON-ANTIGEN
34	A0KL56	not found in proteome	Formate hydrogenlyase transcriptional activator	VFG038764	FleQ protein	Polar flagella (VF0473)	Motility (VFC0204)	filtered out	filtered out	A6H088	65.91	0.3305	Probable NON-ANTIGEN
35	A0KJC5	not found in proteome	Sigma-54 dependent transcriptional regulator	VFG038397	sigma-54 dependent transcriptional regulator	T6SS (VF0480)	Effector delivery system (VFC0086)	filtered out	filtered out	A6H088	63.47	0.3702	Probable NON-ANTIGEN
36	A0KJC4	not found in proteome	ClpA/ClpB family protein	VFG038395	type VI secretion system ATPase ClpV1	T6SS (VF0480)	Effector delivery system (VFC0086)	filtered out	filtered out	A6H0F9	56.11	0.388	Probable NON-ANTIGEN
37	A0KI21		Chemotaxis protein CheY	VFG038699	chemotaxis protein CheY	Polar flagella (VF0473)	Motility (VFC0204)	filtered out	filtered out	A6GYI7	53.33	0.244	Probable NON-ANTIGEN
38	A0KQP7	not found in proteome	Oxidoreductase, short chain dehydrogenase/reductase family	VFG038840	short chain dehydrogenase/reductase family oxidoreductase	Polar flagella (VF0473)	Motility (VFC0204)	filtered out	filtered out	A6GYP6	50.76	0.3964	Probable NON-ANTIGEN
39	A0KLX9		3-deoxy-manno-octulosonate cytidylyltransferase (EC 2.7.7.38) (CMP-2-keto-3-deoxyoctulosonic acid synthase) (CKS) (CMP-KDO synthase)	VFG038845	NeuA protein	Polar flagella (VF0473)	Motility (VFC0204)	filtered out	filtered out	A6GYA2	50.32	0.3345	Probable NON-ANTIGEN
40	A0KM37	not found in proteome	Peptidoglycan hydrolase FlgJ (Muramidase FlgJ)	VFG038776	flagellar rod assembly protein/muramidase FlgJ	Polar flagella (VF0473)	Motility (VFC0204)	filtered out	filtered out	A6GYW5	50	0.3625	Probable NON-ANTIGEN
41	A0KK24	not found in proteome	Reductase	VFG038840	short chain dehydrogenase/reductase family oxidoreductase	Polar flagella (VF0473)	Motility (VFC0204)	filtered out	filtered out	A6GYH0	47.44	0.3457	Probable NON-ANTIGEN
42	A0KI06	not found in proteome	Flagellar protein export ATPase FliI (EC 3.6.3.14)	VFG038639	flagellum-specific ATP synthase	Polar flagella (VF0473)	Motility (VFC0204)	filtered out	filtered out	A6GVV9	47.35	0.2945	Probable NON-ANTIGEN
43	A0KR14	not found in proteome	C4-dicarboxylate transport transcriptional regulatory protein DctD	VFG038756	transcriptional activator	Polar flagella (VF0473)	Motility (VFC0204)	filtered out	filtered out	A6H088	47.02	0.2539	Probable NON-ANTIGEN
44	A0KPA6		3-dehydrosphinganine reductase (EC 1.1.1.102)	VFG038840	short chain dehydrogenase/reductase family oxidoreductase	Polar flagella (VF0473)	Motility (VFC0204)	filtered out	filtered out	A6GYP6	45.93	0.3548	Probable NON-ANTIGEN
45	A0KN60	not found in proteome	Oxidoreductase, short-chain dehydrogenase/reductase family	VFG038840	short chain dehydrogenase/reductase family oxidoreductase	Polar flagella (VF0473)	Motility (VFC0204)	filtered out	filtered out	A6GYJ5	42.75	0.3689	Probable NON-ANTIGEN

## Sheet: Table S4
Table S4. Proteins of rainbow trout identified by mass-spectrometry in AP or NP plasma.
^ Huang, Y., Niu, B., Gao, Y., Fu, L., Li, W. CD-HIT Suite: a web server for clustering and comparing biological sequences. Bioinformatics. 2010, 26, 680-2. doi: 10.1093/bioinformatics/btq003.
														Qualitative analysis: LFQ intensity																									Quantitative analysis: log2 tranformed data
№	Uniprot ID	Homologs, >70% identity ^	Protein name	logFC	P_Val, adj	Differential expression AP vs NP	Found in A. hydrophila lysate proteome	Found in AP_Bac vs NP_Bac	Description	KEGG_ko	KEGG_Pathway	Gene OntNPogy	GOs	AP_5.1	AP_5.2	AP_5.3	AP_6.1	AP_6.2	AP_6.3	AP_7.1	AP_7.2	AP_7.3	AP_8.1	AP_8.2	AP_8.3	NP_1.1	NP_1.2	NP_1.3	NP_2.1	NP_2.2	NP_2.3	NP_3.1	NP_3.2	NP_3.3	NP_4.1	NP_4.2	NP_4.3		AP_1.1	AP_1.2	AP_1.3	AP_2.1	AP_2.2	AP_2.3	AP_3.1	AP_3.2	AP_3.3	AP_4.1	AP_4.2
1	A0A060Y462	no clusters	Immunoglobulin heavy variable 1-18	2.36514	0.00908698	AP > NP	yes	all samples	Immunoglobulin heavy variable	ko:K06856	ko04020,ko04064,ko04072,ko04145,ko04151,ko04640,ko04650,ko04662,ko04664,ko04666,ko04672,ko05140,ko05143,ko05146,ko05150,ko05152,ko05162,ko05169,ko05202,ko05310,ko05320,ko05322,ko05323,ko05330,ko05340,ko05414,ko05416,map04020,map04064,map04072,map04145,map04151,map04640,map04650,map04662,map04664,map04666,map04672,map05140,map05143,map05146,map05150,map05152,map05162,map05169,map05202,map05310,map…	-	-	54826000	77174000	35618000	29001000	28262000	28925000	78146000	66834000	63389000	NA	NA	NA	NA	NA	NA	NA	NA	NA	NA	NA	NA	NA	NA	NA		25.7084	26.2016	25.0861	24.7896	24.7524	24.7858	26.2197	25.9941	25.9177	NA	NA
2	A0A060XNR6	Cluster 157	Apolipoprotein A-IV	2.4268	0.0141799	AP > NP	yes	all samples	apolipoprotein	ko:K08760	ko04975,ko04977,ko04979,map04975,map04977,map04979	lipid binding [GO:0008289]; lipid transport [GO:0006869]; lipoprotein metabolic process [GO:0042157]; extracellular region [GO:0005576];	-	392120000	367870000	504810000	386190000	409380000	355970000	267900000	264850000	291210000	283060000	239490000	302920000	203350000	174290000	169590000	216060000	200700000	238990000	NA	NA	NA	93671000	98549000	90722000		28.5467	28.4546	28.9112	28.5247	28.6089	28.4072	27.9971	27.9806	28.1175	28.0765	27.8354
103	A0A060VXZ0		Prothrombin (EC 3.4.21.5) (Coagulation factor II)	-1.67929	0.127145	not significant	yes		Thrombin, which cleaves bonds after Arg and Lys, converts fibrinogen to fibrin and activates factors V, VII, VIII, XIII, and, in complex with thrombomodulin, protein C. Functions in blood homeostasis, inflammation and wound healing	ko:K01313	ko04080,ko04610,ko04810,map04080,map04610,map04810	calcium ion binding [GO:0005509]; serine-type endopeptidase activity [GO:0004252]; acute-phase response [GO:0006953]; blood coagulation [GO:0007596]; proteolysis [GO:0006508]; extracellular region [GO:0005576];	GO:0001101,GO:0001530,GO:0001558,GO:0001775,GO:0001817,GO:0001818,GO:0001906,GO:0001909,GO:0001932,GO:0001934,GO:0002252,GO:0002376,GO:0002443,GO:0002444,GO:0002446,GO:0002673,GO:0002682,GO:0002697,GO:0002920,GO:0003674,GO:0003824,GO:0004175,GO:0004252,GO:0005102,GO:0005488,GO:0005515,GO:0005539,GO:0005575,GO:0005576,GO:0005615,GO:0005622,GO:0005623,GO:0005737,GO:0005783,GO:0005788,GO:0005794,GO:…	38943000	44291000	NA	740470000	679620000	738810000	NA	28438000	37236000	46509000	114770000	56822000	818160000	1.0436e+09	920880000	88245000	96973000	96034000	231850000	268150000	301420000	91232000	98527000	114940000		25.2149	25.4005	NA	29.4639	29.3402	29.4606	NA	24.7613	25.1502	25.471	26.7742
3	A0A060XUR3	Cluster 157	Apolipoprotein A-IV	3.02213	0.000756501	AP > NP	plasma only	plasma only	-	-	-	-	-	260270000	317000000	290260000	294470000	304200000	170930000	373080000	261080000	390030000	369530000	460640000	635170000	NA	NA	NA	217660000	182010000	337470000	133270000	157700000	NA	NA	NA	NA		27.9554	28.2399	28.1128	28.1335	28.1804	27.3488	28.4749	27.9599	28.539	28.4611	28.7791
4	A0A060YKT0	Cluster 158	Apolipoprotein A-IV	1.75426	0.01131	AP > NP	plasma only	plasma only	apolipoprotein	ko:K04524,ko:K08760	ko04975,ko04977,ko04979,ko05010,map04975,map04977,map04979,map05010	lipid binding [GO:0008289]; lipid transport [GO:0006869]; lipoprotein metabolic process [GO:0042157]; extracellular region [GO:0005576];	-	38961000	33731000	43138000	50225000	45370000	39939000	NA	NA	NA	24971000	NA	42047000	NA	NA	NA	22662000	25086000	24036000	NA	NA	NA	NA	NA	NA		25.2155	25.0076	25.3625	25.5819	25.4352	25.2513	NA	NA	NA	24.5738	NA
5	A0A060Y7H2	Cluster 158	Apolipoprotein A-IV	0.57729	0.617345	not significant	yes	all samples	apolipoprotein	ko:K08760	ko04975,ko04977,ko04979,map04975,map04977,map04979	lipid binding [GO:0008289]; lipid transport [GO:0006869]; lipoprotein metabolic process [GO:0042157]; extracellular region [GO:0005576];	-	52765000	37147000	40893000	48869000	47907000	52241000	18311000	18847000	22100000	39431000	NA	54329000	NA	NA	NA	25987000	33884000	37798000	NA	NA	NA	NA	NA	NA		25.6531	25.1467	25.2854	25.5424	25.5137	25.6387	24.1262	24.1678	24.3975	25.2328	NA
6	A0A060YST0	no clusters	Apolipoprotein M	2.81704	0.00481151	AP > NP	plasma only	plasma only	acute-phase response	ko:K17308	-	-	GO:0000323,GO:0001101,GO:0001775,GO:0001817,GO:0001818,GO:0001819,GO:0002237,GO:0002252,GO:0002263,GO:0002274,GO:0002275,GO:0002283,GO:0002366,GO:0002376,GO:0002437,GO:0002438,GO:0002439,GO:0002443,GO:0002444,GO:0002446,GO:0002526,GO:0002544,GO:0002576,GO:0002791,GO:0002793,GO:0003674,GO:0005488,GO:0005575,GO:0005576,GO:0005615,GO:0005622,GO:0005623,GO:0005737,GO:0005764,GO:0005766,GO:0005773,GO:…	176590000	119320000	140510000	112920000	105810000	109620000	NA	NA	NA	139790000	NA	139610000	NA	NA	NA	NA	NA	NA	NA	NA	NA	NA	NA	NA		27.3958	26.8303	27.0661	26.7507	26.6569	26.7079	NA	NA	NA	27.0587	NA
7	Q9PT14	Cluster 205	Precerebellin-like protein, Complement C1q-like protein 2	2.11014	0.00038098	AP > NP	yes	all samples	C1q domain	-	-	response to lipopolysaccharide [GO:0032496]; extracellular space [GO:0005615];	-	2691800000	2855100000	1.8409e+09	1.723e+09	1.6816e+09	1.5629e+09	439790000	425880000	474200000	2255700000	1.9971e+09	3.324e+09	592110000	573850000	426380000	1337600000	1.6954e+09	1.5434e+09	168420000	197390000	219890000	173400000	184150000	186960000		31.3259	31.4109	30.7778	30.6823	30.6472	30.5416	28.7122	28.6659	28.8209	31.0709	30.8953
8	A0A060WRX4	Cluster 205	Precerebellin-like protein, Complement C1q-like protein 2	0.755824	0.113969	not significant	yes	all samples	C1q domain	-	-	-	-	195700000	103670000	119870000	236960000	201250000	165020000	62280000	70726000	72011000	188740000	198670000	159150000	135160000	72827000	83625000	255520000	243380000	190750000	40977000	41379000	44836000	62333000	63828000	63895000		27.5441	26.6274	26.8369	27.8201	27.5844	27.2981	25.8923	26.0757	26.1017	27.4918	27.5658
9	A0A060YC43	no clusters	Protein AMBP, Alpha-1-microglobulin/bikunin precursor, BPTI/Kunitz inhibitor domain-containing protein	1.94044	0.0364789	AP > NP	yes	all samples	Alpha-1-microglobulin bikunin precursor	-	-	serine-type endopeptidase inhibitor activity [GO:0004867];	GO:0000003,GO:0001932,GO:0001933,GO:0002682,GO:0002683,GO:0003674,GO:0004857,GO:0004866,GO:0004867,GO:0005246,GO:0005488,GO:0005515,GO:0005575,GO:0005576,GO:0005615,GO:0005622,GO:0005623,GO:0005886,GO:0006725,GO:0006778,GO:0006787,GO:0006807,GO:0006810,GO:0006897,GO:0006898,GO:0007155,GO:0007565,GO:0008150,GO:0008152,GO:0008200,GO:0009056,GO:0009057,GO:0009892,GO:0009966,GO:0009968,GO:0009986,GO:…	215820000	153150000	NA	153030000	151310000	139520000	160180000	144160000	147370000	100890000	NA	73466000	104800000	100820000	115050000	58888000	52827000	57891000	NA	NA	NA	NA	NA	NA		27.6853	27.1904	NA	27.1892	27.1729	27.0559	27.2551	27.1031	27.1349	26.5882	NA
155	A0A060WEG5		Sulfhydryl oxidase (EC 1.8.3.2)	-1.88023	0.0791492	not significant	yes	NP_Bac only	sulfhydryl oxidase 1	ko:K10758	-	flavin-linked sulfhydryl oxidase activity [GO:0016971];	GO:0000003,GO:0000139,GO:0001775,GO:0002252,GO:0002263,GO:0002274,GO:0002275,GO:0002283,GO:0002366,GO:0002376,GO:0002443,GO:0002444,GO:0002446,GO:0002576,GO:0003674,GO:0003756,GO:0003824,GO:0005575,GO:0005576,GO:0005615,GO:0005622,GO:0005623,GO:0005737,GO:0005783,GO:0005788,GO:0005794,GO:0006457,GO:0006464,GO:0006807,GO:0006810,GO:0006887,GO:0006955,GO:0008150,GO:0008152,GO:0009892,GO:0009894,GO:…	NA	NA	NA	23671000	20760000	26597000	21850000	24299000	22418000	41730000	NA	47198000	76583000	95813000	73624000	63306000	36877000	34713000	49276000	48202000	54681000	39041000	35812000	39170000		NA	NA	NA	24.4966	24.3073	24.6648	24.3811	24.5344	24.4182	25.3146	NA
10	A0A060W1N4	no clusters	C-type lectin domain-containing protein	2.07068	0.0152506	AP > NP	yes	all samples	-	-	-	-	-	43866000	27466000	NA	56841000	48616000	57988000	28804000	33951000	30380000	NA	NA	NA	42163000	38060000	28008000	NA	NA	NA	NA	NA	NA	NA	NA	NA		25.3866	24.7111	NA	25.7604	25.5349	25.7893	24.7798	25.017	24.8566	NA	NA
117	A0A060WFS6		Beta-2-glycoprotein 1 (Apolipoprotein H) (Beta-2-glycoprotein I)	-1.6746	0.22267	not significant	yes		beta-2-glycoprotein	ko:K17305	ko04979,map04979	heparin binding [GO:0008201]; extracellular region [GO:0005576];	GO:0001936,GO:0001937,GO:0002576,GO:0003674,GO:0005488,GO:0005515,GO:0005543,GO:0005575,GO:0005576,GO:0005615,GO:0005622,GO:0005623,GO:0005737,GO:0005886,GO:0006508,GO:0006629,GO:0006638,GO:0006639,GO:0006641,GO:0006807,GO:0006810,GO:0006869,GO:0006887,GO:0006950,GO:0007275,GO:0007596,GO:0007597,GO:0007599,GO:0008047,GO:0008150,GO:0008152,GO:0008285,GO:0008289,GO:0009611,GO:0009892,GO:0009893,GO:…	44935000	43742000	NA	43609000	64830000	43992000	31482000	37763000	33434000	281480000	NA	318230000	681620000	741230000	483170000	477650000	389440000	340110000	NA	NA	NA	441780000	439320000	357700000		25.4213	25.3825	NA	25.3781	25.9502	25.3907	24.908	25.1705	24.9948	28.0685	NA
11	A0A060YQU6	no clusters	Complement C4-like, Anaphylatoxin-like domain-containing protein	1.03355	0.00200701	AP > NP	yes	all samples	Si dkey-8k3.2	ko:K03989,ko:K03990,ko:K03994,ko:K06530	ko04145,ko04610,ko05020,ko05133,ko05134,ko05140,ko05142,ko05150,ko05152,ko05167,ko05168,ko05203,ko05322,map04145,map04610,map05020,map05133,map05134,map05140,map05142,map05150,map05152,map05167,map05168,map05203,map05322	endopeptidase inhibitor activity [GO:0004866]; extracellular space [GO:0005615];	-	469490000	456110000	374170000	437840000	404390000	405500000	348550000	346650000	354760000	570530000	421100000	610820000	285310000	288420000	260560000	237540000	281640000	290860000	396490000	441290000	466670000	94911000	94272000	93067000		28.8065	28.7648	28.4791	28.7058	28.5912	28.5951	28.3768	28.3689	28.4023	29.0877	28.6496
12	A0A060YM30	no clusters	Coagulation factor XIII B chain-like isoform, Complement factor H-like	2.04763	0.0227714	AP > NP	yes	NP_Bac only	-	-	-	-	-	310000000	288280000	311220000	337550000	273730000	320670000	35637000	28173000	31665000	795160000	349670000	587180000	287190000	248400000	158200000	NA	355930000	284660000	NA	NA	NA	NA	37121000	44102000		28.2077	28.1029	28.2134	28.3305	28.0282	28.2565	25.0869	24.7478	24.9164	29.5667	28.3814
13	A0A060WUI1	no clusters	Fructose-bisphosphate aldolase (EC 4.1.2.13)	1.89453	0.0257769	AP > NP	yes	all samples	fructose-bisphosphate	ko:K01623	ko00010,ko00030,ko00051,ko00680,ko00710,ko01100,ko01110,ko01120,ko01130,ko01200,ko01230,map00010,map00030,map00051,map00680,map00710,map01100,map01110,map01120,map01130,map01200,map01230	fructose-bisphosphate aldolase activity [GO:0004332]; glycolytic process [GO:0006096];	GO:0000003,GO:0000228,GO:0000785,GO:0000790,GO:0000792,GO:0001666,GO:0001775,GO:0002020,GO:0002237,GO:0002252,GO:0002263,GO:0002274,GO:0002275,GO:0002283,GO:0002366,GO:0002376,GO:0002443,GO:0002444,GO:0002446,GO:0002576,GO:0003008,GO:0003012,GO:0003674,GO:0003779,GO:0003824,GO:0004332,GO:0005488,GO:0005515,GO:0005575,GO:0005576,GO:0005615,GO:0005622,GO:0005623,GO:0005634,GO:0005694,GO:0005720,GO:…	50800000	63990000	52919000	67049000	57971000	56612000	61477000	69204000	55916000	177790000	NA	175150000	48546000	45604000	24261000	36657000	NA	16883000	78811000	72678000	99264000	NA	NA	NA		25.5983	25.9313	25.6573	25.9987	25.7888	25.7546	25.8735	26.0444	25.7368	27.4056	NA
14	A0A060Z7S3	no clusters	Hemoglobin subunit alpha-1	2.43463	0.0145009	AP > NP	yes	all samples	Hemoglobin subunit	ko:K13822,ko:K13826	ko05143,ko05144,map05143,map05144	heme binding [GO:0020037]; metal ion binding [GO:0046872]; oxygen binding [GO:0019825]; oxygen carrier activity [GO:0005344]; hemoglobin complex [GO:0005833];	GO:0000122,GO:0001666,GO:0002262,GO:0002376,GO:0002520,GO:0003674,GO:0005344,GO:0005575,GO:0005622,GO:0005623,GO:0005737,GO:0005829,GO:0005833,GO:0006355,GO:0006357,GO:0006810,GO:0006950,GO:0007275,GO:0008150,GO:0009628,GO:0009889,GO:0009890,GO:0009892,GO:0009987,GO:0010468,GO:0010556,GO:0010558,GO:0010605,GO:0010629,GO:0015669,GO:0015671,GO:0015893,GO:0019219,GO:0019222,GO:0021700,GO:0030097,GO:…	734460000	678140000	957960000	453690000	434000000	369790000	2552200000	3.0357e+09	2715000000	517250000	2375000000	396030000	894320000	1.0409e+09	836740000	538920000	424230000	460130000	NA	NA	NA	168460000	186610000	120390000		29.4521	29.337	29.8354	28.7571	28.6931	28.4621	31.2491	31.4994	31.3383	28.9463	31.1453
15	A0A060Y2A5	no clusters	Periostin, FAS1 domain-containing protein	1.76699	0.0469745	AP > NP	yes	all samples	Periostin, osteoblast specific factor b	ko:K19519	-	-	GO:0000902,GO:0001501,GO:0001817,GO:0001819,GO:0001952,GO:0001953,GO:0002791,GO:0002793,GO:0003008,GO:0003013,GO:0003073,GO:0003674,GO:0005488,GO:0005539,GO:0005575,GO:0005576,GO:0005615,GO:0005622,GO:0005623,GO:0005737,GO:0005794,GO:0005802,GO:0007154,GO:0007155,GO:0007162,GO:0007275,GO:0007399,GO:0007584,GO:0008015,GO:0008150,GO:0008201,GO:0008217,GO:0008593,GO:0009605,GO:0009653,GO:0009888,GO:…	21012000	NA	37313000	18353000	23252000	12949000	33222000	37809000	33145000	NA	NA	NA	NA	NA	NA	NA	NA	NA	NA	NA	NA	NA	NA	NA		24.3247	NA	25.1532	24.1295	24.4709	23.6263	24.9856	25.1722	24.9823	NA	NA
16	A0A060WI78	Cluster 113	Kininogen 1-like protein	-1.1981	0.000366848	AP < NP	yes	all samples	Kininogen 1	ko:K03898	ko04610,map04610	cysteine-type endopeptidase inhibitor activity [GO:0004869];	GO:0001906,GO:0001932,GO:0001933,GO:0001934,GO:0001936,GO:0001938,GO:0002020,GO:0002254,GO:0002353,GO:0002376,GO:0002526,GO:0002542,GO:0002576,GO:0002673,GO:0002675,GO:0002682,GO:0002683,GO:0002694,GO:0002695,GO:0003674,GO:0004857,GO:0004866,GO:0004869,GO:0005102,GO:0005488,GO:0005515,GO:0005539,GO:0005575,GO:0005576,GO:0005615,GO:0005622,GO:0005623,GO:0005737,GO:0005783,GO:0005788,GO:0005886,GO:…	75418000	100090000	106710000	29710000	29474000	38902000	62691000	71781000	76686000	109720000	453840000	116080000	164320000	263700000	224540000	113960000	106830000	80773000	233900000	253390000	277740000	249400000	255470000	244310000		26.1684	26.5767	26.6691	24.8244	24.8129	25.2133	25.9018	26.0971	26.1925	26.7093	28.7576
17	A0A060WXK2	Cluster 113	Cystatin kininogen-type domain-containing protein	-0.333273	0.0988779	not significant	yes	all samples	Kininogen 1	ko:K03898	ko04610,map04610	cysteine-type endopeptidase inhibitor activity [GO:0004869];	GO:0001906,GO:0001932,GO:0001933,GO:0001934,GO:0001936,GO:0001938,GO:0002020,GO:0002254,GO:0002353,GO:0002376,GO:0002526,GO:0002542,GO:0002576,GO:0002673,GO:0002675,GO:0002682,GO:0002683,GO:0002694,GO:0002695,GO:0003674,GO:0004857,GO:0004866,GO:0004869,GO:0005102,GO:0005488,GO:0005515,GO:0005539,GO:0005575,GO:0005576,GO:0005615,GO:0005622,GO:0005623,GO:0005737,GO:0005783,GO:0005788,GO:0005886,GO:…	564530000	475250000	401170000	439380000	380660000	426220000	412000000	467830000	461490000	403830000	1.0298e+09	509130000	920900000	904230000	971810000	510410000	618460000	655370000	817250000	877340000	997770000	483210000	501460000	459170000		29.0725	28.8241	28.5796	28.7109	28.5039	28.667	28.6181	28.8014	28.7817	28.5892	29.9397
18	A0A060W7T7	Cluster 25	Plasminogen	-1.62133	0.00200701	AP < NP	yes	all samples	Plasmin dissolves the fibrin of blood clots and acts as a proteolytic factor in a variety of other processes including embryonic development, tissue remodeling, tumor invasion, and inflammation. In ovulation, weakens the walls of the Graafian follicle. It activates the urokinase-type plasminogen activator, collagenases and several complement zymogens, such as C1 and C5. Cleavage of fibronectin an…	ko:K01315,ko:K09644	ko04080,ko04610,ko04979,ko05150,ko05164,map04080,map04610,map04979,map05150,map05164	serine-type endopeptidase activity [GO:0004252]; proteolysis [GO:0006508];	GO:0000003,GO:0001568,GO:0001701,GO:0001890,GO:0001892,GO:0001944,GO:0001968,GO:0002376,GO:0002576,GO:0003006,GO:0003008,GO:0003013,GO:0003674,GO:0003823,GO:0003824,GO:0004175,GO:0004252,GO:0004857,GO:0004866,GO:0005102,GO:0005488,GO:0005515,GO:0005539,GO:0005575,GO:0005576,GO:0005615,GO:0005622,GO:0005623,GO:0005737,GO:0005886,GO:0006508,GO:0006629,GO:0006807,GO:0006810,GO:0006887,GO:0006928,GO:…	69054000	74528000	82818000	71042000	69820000	79537000	68590000	76173000	71330000	63717000	NA	42937000	210380000	195990000	141960000	97472000	136440000	118400000	739480000	587030000	689970000	155280000	189990000	138170000		26.0412	26.1513	26.3034	26.0822	26.0571	26.2451	26.0315	26.1828	26.088	25.9252	NA
19	A0A060WHF0	Cluster 25	Plasminogen (EC 3.4.21.7)	0.0928697	0.761047	not significant	yes	all samples	Plasmin dissolves the fibrin of blood clots and acts as a proteolytic factor in a variety of other processes including embryonic development, tissue remodeling, tumor invasion, and inflammation. In ovulation, weakens the walls of the Graafian follicle. It activates the urokinase-type plasminogen activator, collagenases and several complement zymogens, such as C1 and C5. Cleavage of fibronectin an…	ko:K01315,ko:K09644	ko04080,ko04610,ko04979,ko05150,ko05164,map04080,map04610,map04979,map05150,map05164	serine-type endopeptidase activity [GO:0004252]; blood coagulation [GO:0007596]; fibrinolysis [GO:0042730]; proteolysis [GO:0006508]; tissue remodeling [GO:0048771];	GO:0000003,GO:0001568,GO:0001701,GO:0001890,GO:0001892,GO:0001944,GO:0001968,GO:0002376,GO:0002576,GO:0003006,GO:0003008,GO:0003013,GO:0003674,GO:0003823,GO:0003824,GO:0004175,GO:0004252,GO:0004857,GO:0004866,GO:0005102,GO:0005488,GO:0005515,GO:0005539,GO:0005575,GO:0005576,GO:0005615,GO:0005622,GO:0005623,GO:0005737,GO:0005886,GO:0006508,GO:0006629,GO:0006807,GO:0006810,GO:0006887,GO:0006928,GO:…	349390000	378150000	366280000	299380000	284560000	305330000	106010000	119120000	113030000	236950000	164260000	251540000	276040000	263640000	251550000	213490000	178270000	156010000	434300000	464340000	465990000	161400000	160600000	142830000		28.3803	28.4944	28.4484	28.1574	28.0842	28.1858	26.6596	26.8278	26.7521	27.82	27.2914
20	A0A060YKA6	Cluster 26	Inter-alpha-trypsin inhibitor heavy chain 3	-3.82673	0.00345126	AP < NP	yes	all samples	Inter-alpha-trypsin inhibitor heavy chain	-	-	serine-type endopeptidase inhibitor activity [GO:0004867]; hyaluronan metabolic process [GO:0030212];	GO:0002576,GO:0003674,GO:0004857,GO:0004866,GO:0005575,GO:0005576,GO:0005622,GO:0005623,GO:0005737,GO:0006810,GO:0006887,GO:0008150,GO:0009892,GO:0009987,GO:0010466,GO:0010605,GO:0010951,GO:0012505,GO:0016192,GO:0019222,GO:0030141,GO:0030162,GO:0030234,GO:0030414,GO:0031089,GO:0031323,GO:0031324,GO:0031410,GO:0031974,GO:0031982,GO:0031983,GO:0032268,GO:0032269,GO:0032940,GO:0034774,GO:0042827,GO:…	NA	NA	NA	NA	NA	NA	35578000	41267000	33506000	NA	NA	NA	123500000	130180000	107700000	86813000	72552000	68517000	160370000	173210000	194070000	84388000	95129000	NA		NA	NA	NA	NA	NA	NA	25.0845	25.2985	24.9979	NA	NA
21	A0A060YSH4	Cluster 26	Inter-alpha-trypsin inhibitor heavy chain 3	0.24561	0.346396	not significant	yes	all samples	Inter-alpha-trypsin inhibitor heavy chain	-	-	serine-type endopeptidase inhibitor activity [GO:0004867]; hyaluronan metabolic process [GO:0030212]; negative regulation of peptidase activity [GO:0010466]; extracellular region [GO:0005576];	GO:0002576,GO:0003674,GO:0004857,GO:0004866,GO:0005575,GO:0005576,GO:0005622,GO:0005623,GO:0005737,GO:0006810,GO:0006887,GO:0008150,GO:0009892,GO:0009987,GO:0010466,GO:0010605,GO:0010951,GO:0012505,GO:0016192,GO:0019222,GO:0030141,GO:0030162,GO:0030234,GO:0030414,GO:0031089,GO:0031323,GO:0031324,GO:0031410,GO:0031974,GO:0031982,GO:0031983,GO:0032268,GO:0032269,GO:0032940,GO:0034774,GO:0042827,GO:…	769820000	646620000	545280000	634610000	617740000	607320000	794490000	816160000	813710000	755350000	497170000	665500000	890710000	776830000	711900000	405940000	452740000	606200000	735530000	888890000	1146600000	549760000	506270000	456820000		29.5199	29.2683	29.0224	29.2413	29.2024	29.1779	29.5655	29.6043	29.5999	29.4926	28.8892
22	A0A060Z757	Cluster 41	Apolipoprotein B-100-like protein	-2.51094	0.0268884	AP < NP	yes	all samples	apolipoprotein	ko:K14462	ko04975,ko04977,ko04979,map04975,map04977,map04979	lipid transporter activity [GO:0005319];	GO:0000003,GO:0000323,GO:0001101,GO:0001523,GO:0001568,GO:0001701,GO:0001944,GO:0002218,GO:0002221,GO:0002224,GO:0002237,GO:0002253,GO:0002376,GO:0002682,GO:0002684,GO:0002757,GO:0002758,GO:0002764,GO:0003674,GO:0005102,GO:0005215,GO:0005319,GO:0005488,GO:0005515,GO:0005539,GO:0005543,GO:0005575,GO:0005576,GO:0005615,GO:0005622,GO:0005623,GO:0005737,GO:0005764,GO:0005768,GO:0005769,GO:0005773,GO:…	224520000	268440000	NA	71008000	88275000	68639000	126330000	161380000	141740000	NA	NA	NA	190960000	470970000	338140000	140080000	142880000	120570000	604250000	578110000	662610000	261090000	194330000	277630000		27.7423	28	NA	26.0815	26.3955	26.0325	26.9126	27.2659	27.0787	NA	NA
150	A0A060VTV1		Alpha-macroglobulin receptor-binding domain-containing protein	-1.86686	0.105982	not significant	yes		complement	ko:K03989,ko:K03990,ko:K03994,ko:K06530	ko04145,ko04610,ko05020,ko05133,ko05134,ko05140,ko05142,ko05150,ko05152,ko05167,ko05168,ko05203,ko05322,map04145,map04610,map05020,map05133,map05134,map05140,map05142,map05150,map05152,map05167,map05168,map05203,map05322	extracellular space [GO:0005615];	GO:0000323,GO:0001664,GO:0001775,GO:0001796,GO:0001798,GO:0001817,GO:0001819,GO:0001932,GO:0001934,GO:0001969,GO:0001970,GO:0002250,GO:0002252,GO:0002253,GO:0002263,GO:0002274,GO:0002275,GO:0002283,GO:0002366,GO:0002376,GO:0002443,GO:0002444,GO:0002446,GO:0002449,GO:0002455,GO:0002460,GO:0002507,GO:0002520,GO:0002673,GO:0002675,GO:0002682,GO:0002684,GO:0002697,GO:0002699,GO:0002703,GO:0002705,GO:…	789190000	630100000	644890000	832680000	694600000	873240000	627360000	634270000	610080000	NA	NA	NA	593350000	838190000	2.1389e+09	1078100000	1.8635e+09	1.5696e+09	708220000	758100000	838820000	569310000	575000000	646320000		29.5558	29.231	29.2645	29.6332	29.3716	29.7018	29.2247	29.2405	29.1844	NA	NA
23	A0A060WCH3	Cluster 41	Apolipoprotein B-100	-0.552384	0.0268884	not significant	yes	all samples	Apolipoprotein B	ko:K14462	ko04975,ko04977,ko04979,map04975,map04977,map04979	lipid transporter activity [GO:0005319];	-	1262700000	1.0411e+09	1.0105e+09	559000000	514600000	577150000	912170000	871070000	932680000	1206300000	1161200000	1091900000	1.9776e+09	1.9941e+09	2154700000	1.0633e+09	1270300000	1284900000	2164400000	2356400000	2591400000	877840000	910740000	891430000		30.2339	29.9555	29.9124	29.0583	28.9389	29.1044	29.7647	29.6982	29.7968	30.1679	30.113
24	A0A060WEF7	no clusters	Apolipoprotein B-100	-1.09636	0.00443964	AP < NP	yes	all samples	apolipoprotein	ko:K14462	ko04975,ko04977,ko04979,map04975,map04977,map04979	membrane [GO:0016020];	-	125730000	511760000	463910000	295500000	293830000	240190000	325690000	261380000	294950000	517460000	772610000	235080000	1.6798e+09	1218700000	1.6753e+09	824220000	708100000	592330000	459170000	547230000	629850000	746770000	671050000	672110000		26.9058	28.9309	28.7893	28.1386	28.1304	27.8396	28.2789	27.9616	28.1359	28.9469	29.5252
25	A0A060W3H4	no clusters	Apolipoprotein B-100	-1.71426	0.000258754	AP < NP	yes	all samples	apolipoprotein	ko:K14462	ko04975,ko04977,ko04979,map04975,map04977,map04979	lipid transporter activity [GO:0005319];	GO:0000003,GO:0000323,GO:0001101,GO:0001523,GO:0001568,GO:0001701,GO:0001944,GO:0002218,GO:0002221,GO:0002224,GO:0002237,GO:0002253,GO:0002376,GO:0002682,GO:0002684,GO:0002757,GO:0002758,GO:0002764,GO:0003674,GO:0005102,GO:0005215,GO:0005319,GO:0005488,GO:0005515,GO:0005539,GO:0005543,GO:0005575,GO:0005576,GO:0005615,GO:0005622,GO:0005623,GO:0005737,GO:0005764,GO:0005768,GO:0005769,GO:0005773,GO:…	62559000	50671000	33489000	89468000	84581000	79945000	21567000	18812000	21389000	29999000	9928000	93029000	170820000	189780000	161260000	94439000	92884000	99205000	194020000	211150000	220390000	181390000	180750000	178490000		25.8987	25.5947	24.9972	26.4149	26.3338	26.2525	24.3623	24.1651	24.3504	24.8384	23.2431
26	A0A060Z709	no clusters	Apolipoprotein B-100-like protein	-2.55234	0.00200701	AP < NP	yes	all samples	Apolipoprotein B	ko:K14462	ko04975,ko04977,ko04979,map04975,map04977,map04979	lipid transporter activity [GO:0005319];	-	48217000	46826000	37955000	32405000	29936000	30255000	12654000	19000000	NA	71620000	NA	73425000	178950000	158750000	160950000	118950000	102930000	91281000	148320000	152730000	151160000	176360000	168870000	179250000		25.523	25.4808	25.1778	24.9497	24.8354	24.8507	23.5931	24.1795	NA	26.0939	NA
27	A0A060XWS9	Cluster 70	Alpha-1-antitrypsin-like protein	-1.07983	0.0459332	AP < NP	yes	all samples	Belongs to the serpin family	ko:K03984,ko:K04525	ko04610,map04610	serine-type endopeptidase inhibitor activity [GO:0004867]; extracellular space [GO:0005615];	GO:0001101,GO:0001666,GO:0001701,GO:0001775,GO:0002020,GO:0002237,GO:0002252,GO:0002263,GO:0002274,GO:0002275,GO:0002283,GO:0002366,GO:0002376,GO:0002443,GO:0002444,GO:0002446,GO:0002576,GO:0003674,GO:0004857,GO:0004866,GO:0004867,GO:0005488,GO:0005515,GO:0005575,GO:0005576,GO:0005615,GO:0005622,GO:0005623,GO:0005737,GO:0005783,GO:0005788,GO:0005793,GO:0005794,GO:0005798,GO:0005886,GO:0005975,GO:…	61702000	44092000	59255000	26575000	24776000	33395000	NA	NA	NA	47107000	NA	61768000	103950000	103380000	104890000	74672000	73920000	107960000	37105000	81952000	NA	26434000	22327000	28894000		25.8788	25.394	25.8204	24.6636	24.5624	24.9931	NA	NA	NA	25.4894	NA
28	A0A060WX77	Cluster 70	Alpha-1-antitrypsin isoform X8	-0.726899	0.00901506	not significant	yes	all samples	Belongs to the serpin family	ko:K03984,ko:K04525	ko04610,map04610	serine-type endopeptidase inhibitor activity [GO:0004867]; extracellular space [GO:0005615];	GO:0001101,GO:0001666,GO:0001701,GO:0001775,GO:0002020,GO:0002237,GO:0002252,GO:0002263,GO:0002274,GO:0002275,GO:0002283,GO:0002366,GO:0002376,GO:0002443,GO:0002444,GO:0002446,GO:0002576,GO:0003674,GO:0004857,GO:0004866,GO:0004867,GO:0005488,GO:0005515,GO:0005575,GO:0005576,GO:0005615,GO:0005622,GO:0005623,GO:0005737,GO:0005783,GO:0005788,GO:0005793,GO:0005794,GO:0005798,GO:0005886,GO:0005975,GO:…	547560000	368320000	496000000	346670000	372700000	382910000	169910000	203540000	179880000	466330000	1238700000	763860000	903180000	926940000	1153200000	335190000	498480000	398280000	1428300000	1421200000	1.5236e+09	582730000	616190000	402280000		29.0284	28.4564	28.8858	28.369	28.4734	28.5124	27.3402	27.6007	27.4225	28.7968	30.2062
29	A0A060XZH2	Cluster 92	Fibrinogen gamma chain, Fibrinogen C-terminal domain-containing protein	-2.99033	0.000155155	AP < NP	yes	NP_Bac only	Fibrinogen gamma	ko:K03903,ko:K03905	ko04610,ko04611,ko05150,map04610,map04611,map05150	signaling receptor binding [GO:0005102]; platelet activation [GO:0030168]; protein polymerization [GO:0051258]; fibrinogen complex [GO:0005577];	GO:0001775,GO:0001932,GO:0001934,GO:0002218,GO:0002221,GO:0002224,GO:0002253,GO:0002376,GO:0002576,GO:0002682,GO:0002684,GO:0002757,GO:0002758,GO:0002764,GO:0002790,GO:0002791,GO:0002793,GO:0003008,GO:0003013,GO:0003018,GO:0003674,GO:0005102,GO:0005198,GO:0005488,GO:0005515,GO:0005575,GO:0005576,GO:0005577,GO:0005615,GO:0005622,GO:0005623,GO:0005737,GO:0005783,GO:0005788,GO:0005886,GO:0005938,GO:…	NA	NA	NA	NA	NA	NA	NA	NA	NA	NA	NA	NA	87897000	84430000	64773000	52982000	36993000	28770000	90628000	99998000	115000000	64426000	61895000	61221000		NA	NA	NA	NA	NA	NA	NA	NA	NA	NA	NA
30	A0A060XUK2	Cluster 92	Fibrinogen gamma chain	-0.623501	0.276827	not significant	yes	all samples	Fibrinogen gamma	ko:K03903,ko:K03905	ko04610,ko04611,ko05150,map04610,map04611,map05150	signaling receptor binding [GO:0005102]; platelet activation [GO:0030168]; protein polymerization [GO:0051258]; fibrinogen complex [GO:0005577];	GO:0001775,GO:0001932,GO:0001934,GO:0002218,GO:0002221,GO:0002224,GO:0002253,GO:0002376,GO:0002576,GO:0002682,GO:0002684,GO:0002757,GO:0002758,GO:0002764,GO:0002790,GO:0002791,GO:0002793,GO:0003008,GO:0003013,GO:0003018,GO:0003674,GO:0005102,GO:0005198,GO:0005488,GO:0005515,GO:0005575,GO:0005576,GO:0005577,GO:0005615,GO:0005622,GO:0005623,GO:0005737,GO:0005783,GO:0005788,GO:0005886,GO:0005938,GO:…	828940000	800210000	735620000	2397200000	2333200000	2197600000	2.9977e+09	3.0573e+09	3.0036e+09	408050000	1.5262e+09	467290000	2148300000	2.0299e+09	2.0756e+09	1.8887e+09	1.8051e+09	1.5838e+09	5320100000	5426400000	5.8561e+09	1.8296e+09	1.8478e+09	1.8775e+09		29.6267	29.5758	29.4544	31.1587	31.1197	31.0333	31.4812	31.5096	31.484	28.6042	30.5073
31	A0A060YWY3	no clusters	Fibrinogen C-terminal domain-containing protein	-1.43133	0.0028341	AP < NP	yes	all samples	induction of bacterial agglutination	ko:K03904	ko04610,ko04611,map04610,map04611	blood coagulation [GO:0007596];	GO:0001775,GO:0001932,GO:0001934,GO:0002218,GO:0002221,GO:0002224,GO:0002253,GO:0002376,GO:0002576,GO:0002682,GO:0002684,GO:0002757,GO:0002758,GO:0002764,GO:0002791,GO:0002793,GO:0003008,GO:0003013,GO:0003018,GO:0003674,GO:0005198,GO:0005488,GO:0005515,GO:0005575,GO:0005576,GO:0005577,GO:0005615,GO:0005622,GO:0005623,GO:0005737,GO:0005783,GO:0005886,GO:0005938,GO:0006508,GO:0006807,GO:0006810,GO:…	333760000	265730000	273740000	559970000	432150000	609640000	757490000	781560000	744060000	235680000	349170000	223920000	1345600000	1378300000	1.0587e+09	799490000	811140000	950110000	1.9383e+09	2197200000	1.9242e+09	812660000	802310000	988210000		28.3142	27.9854	28.0282	29.0608	28.687	29.1834	29.4967	29.5418	29.4708	27.8123	28.3794
32	A0A060ZE00	no clusters	Intelectin-like protein, Fibrinogen C-terminal domain-containing protein	-2.681	0.000322895	AP < NP	yes	all samples	Intelectin-1a-like	ko:K17527	-	-	GO:0001932,GO:0001934,GO:0002376,GO:0003674,GO:0005488,GO:0005509,GO:0005515,GO:0005575,GO:0005576,GO:0005623,GO:0005886,GO:0005903,GO:0006955,GO:0006959,GO:0008150,GO:0009605,GO:0009607,GO:0009624,GO:0009893,GO:0009987,GO:0010562,GO:0010604,GO:0010827,GO:0010828,GO:0016020,GO:0016043,GO:0019220,GO:0019222,GO:0019730,GO:0022607,GO:0030246,GO:0031253,GO:0031323,GO:0031325,GO:0031399,GO:0031401,GO:…	NA	NA	NA	NA	NA	NA	NA	NA	NA	NA	NA	NA	31643000	28956000	27221000	44019000	46528000	33290000	74427000	84785000	93339000	80429000	80327000	62592000		NA	NA	NA	NA	NA	NA	NA	NA	NA	NA	NA
33	A0A060XVX4	no clusters	С-reactive protein, pentraxin fusion protein-like	-2.44174	0.000168828	AP < NP	plasma only	plasma only	Pentraxin fusion protein-like	ko:K16143	-	-	-	NA	NA	NA	NA	NA	NA	NA	NA	NA	NA	NA	NA	93567000	77095000	85520000	68786000	83154000	121100000	34811000	38958000	43426000	27233000	25588000	23999000		NA	NA	NA	NA	NA	NA	NA	NA	NA	NA	NA
34	A0A060YNT5	no clusters	C-reactive protein-like, Pentraxin family member	-2.95677	0.00038098	AP < NP	yes	all samples	C-reactive protein-like	ko:K16143	-	metal ion binding [GO:0046872]; extracellular region [GO:0005576];	GO:0001846,GO:0001848,GO:0001849,GO:0002376,GO:0002526,GO:0002673,GO:0002674,GO:0002682,GO:0002683,GO:0002761,GO:0002762,GO:0003674,GO:0005488,GO:0005509,GO:0005515,GO:0005575,GO:0005576,GO:0005615,GO:0006457,GO:0006807,GO:0006950,GO:0006952,GO:0006953,GO:0006954,GO:0006955,GO:0008150,GO:0008152,GO:0009892,GO:0009987,GO:0010605,GO:0016043,GO:0019222,GO:0019538,GO:0022607,GO:0031323,GO:0031324,GO:…	27569000	34621000	NA	NA	NA	NA	46850000	45009000	44925000	NA	NA	NA	213690000	183730000	107250000	84517000	71443000	76927000	276770000	327920000	326050000	102730000	104320000	90385000		24.7165	25.0451	NA	NA	NA	NA	25.4815	25.4237	25.421	NA	NA
35	A0A060XA08	no clusters	Peptidase M20 dimerisation domain-containing protein	-1.20307	0.000260759	AP < NP	yes	NP_Bac only	Peptidase dimerisation domain	ko:K05604,ko:K08660	ko00330,ko00340,ko00410,ko01100,map00330,map00340,map00410,map01100	hydrolase activity [GO:0016787];	GO:0003674,GO:0003824,GO:0005575,GO:0005576,GO:0005622,GO:0005623,GO:0005737,GO:0005829,GO:0006508,GO:0006807,GO:0008150,GO:0008152,GO:0008233,GO:0008238,GO:0016787,GO:0016805,GO:0019222,GO:0019538,GO:0031323,GO:0032268,GO:0043170,GO:0044238,GO:0044424,GO:0044444,GO:0044464,GO:0050789,GO:0050794,GO:0051171,GO:0051246,GO:0060255,GO:0065007,GO:0070011,GO:0071704,GO:0080090,GO:0140096,GO:1901564	NA	NA	NA	NA	NA	NA	NA	NA	NA	NA	NA	NA	63809000	60997000	52228000	NA	34441000	36386000	46453000	47984000	54167000	35554000	33372000	28878000		NA	NA	NA	NA	NA	NA	NA	NA	NA	NA	NA
36	A0A060YV80	no clusters	Fibronectin type-I domain-containing protein	-3.64165	0.00224381	AP < NP	yes	all samples	regulation of substrate-dependent cell migration, cell attachment to substrate	ko:K05717	ko04151,ko04510,ko04512,ko04810,ko04933,ko05100,ko05146,ko05165,ko05200,ko05205,ko05222,map04151,map04510,map04512,map04810,map04933,map05100,map05146,map05165,map05200,map05205,map05222	cell adhesion [GO:0007155]; extracellular region [GO:0005576];	GO:0000302,GO:0000902,GO:0000904,GO:0001101,GO:0001503,GO:0001558,GO:0001667,GO:0001678,GO:0001704,GO:0001706,GO:0001755,GO:0001775,GO:0001817,GO:0001818,GO:0001932,GO:0002020,GO:0002237,GO:0002376,GO:0002576,GO:0002791,GO:0002792,GO:0002931,GO:0003674,GO:0005102,GO:0005178,GO:0005198,GO:0005201,GO:0005488,GO:0005515,GO:0005518,GO:0005539,GO:0005575,GO:0005576,GO:0005577,GO:0005604,GO:0005605,GO:…	NA	NA	NA	NA	NA	NA	NA	NA	NA	NA	NA	NA	NA	53958000	62571000	42628000	42564000	31337000	171510000	215710000	224670000	152800000	74905000	NA		NA	NA	NA	NA	NA	NA	NA	NA	NA	NA	NA
37	A0A060WYY3	no clusters	Phospholipid transfer protein	-1.52939	0.000890046	AP < NP	yes	all samples	Phospholipid transfer protein	ko:K08761	ko03320,ko04979,map03320,map04979	lipid binding [GO:0008289]; extracellular space [GO:0005615];	GO:0003674,GO:0005215,GO:0005319,GO:0005488,GO:0005543,GO:0005548,GO:0005575,GO:0005576,GO:0005615,GO:0006629,GO:0006766,GO:0006775,GO:0006810,GO:0006811,GO:0006820,GO:0006869,GO:0006928,GO:0008150,GO:0008152,GO:0008289,GO:0008429,GO:0008525,GO:0009058,GO:0009110,GO:0009987,GO:0010189,GO:0010874,GO:0010875,GO:0010876,GO:0015711,GO:0015748,GO:0015914,GO:0016043,GO:0018130,GO:0019992,GO:0030317,GO:…	NA	NA	NA	8926400	8439600	12762000	NA	NA	NA	NA	NA	NA	84777000	99985000	54525000	51428000	35921000	31513000	28837000	31426000	36472000	32577000	32393000	22151000		NA	NA	NA	23.0896	23.0087	23.6054	NA	NA	NA	NA	NA
38	A0A060XQ45	no clusters	Alpha-2-antiplasmin	-3.2607	0.000658513	AP < NP	yes	all samples	Serine (or cysteine) peptidase inhibitor, clade F, member	ko:K03983	ko04610,map04610	serine-type endopeptidase inhibitor activity [GO:0004867]; negative regulation of fibrinolysis [GO:0051918]; extracellular space [GO:0005615];	GO:0001568,GO:0001817,GO:0001819,GO:0001932,GO:0001934,GO:0001944,GO:0001990,GO:0002020,GO:0002034,GO:0002576,GO:0003008,GO:0003013,GO:0003014,GO:0003018,GO:0003044,GO:0003071,GO:0003072,GO:0003073,GO:0003081,GO:0003674,GO:0004857,GO:0004866,GO:0004867,GO:0005488,GO:0005515,GO:0005575,GO:0005576,GO:0005577,GO:0005615,GO:0005622,GO:0005623,GO:0005737,GO:0006355,GO:0006357,GO:0006810,GO:0006887,GO:…	NA	NA	NA	108040000	95162000	110170000	NA	NA	NA	NA	NA	NA	132800000	252830000	233550000	166740000	231090000	193890000	125610000	165430000	203920000	140020000	113210000	82520000		NA	NA	NA	26.687	26.5039	26.7152	NA	NA	NA	NA	NA
39	A0A060VVB7	no clusters	Uncharacterized protein	-1.18713	0.0060687	AP < NP	yes	NP_Bac only	Si ch211-183d21.1	-	-	-	-	NA	NA	NA	14101000	21071000	14191000	NA	NA	NA	NA	NA	NA	34908000	26245000	22592000	20553000	NA	13583000	40116000	41497000	43054000	44497000	50824000	51836000		NA	NA	NA	23.7493	24.3288	23.7585	NA	NA	NA	NA	NA
40	A0A060YQ40	no clusters	Ig-like domain-containing protein	-1.83757	0.00121407	AP < NP	yes	all samples	adhesion molecule	ko:K06550,ko:K06756,ko:K06757,ko:K06758,ko:K06760	ko04360,ko04514,map04360,map04514	membrane [GO:0016020];	GO:0000003,GO:0000132,GO:0000226,GO:0000278,GO:0000902,GO:0000904,GO:0001101,GO:0001558,GO:0001667,GO:0001932,GO:0002009,GO:0002064,GO:0002165,GO:0002252,GO:0002376,GO:0003007,GO:0003381,GO:0003382,GO:0003383,GO:0003384,GO:0003674,GO:0004888,GO:0005102,GO:0005178,GO:0005488,GO:0005509,GO:0005515,GO:0005575,GO:0005622,GO:0005623,GO:0005737,GO:0005768,GO:0005886,GO:0005887,GO:0005911,GO:0005912,GO:…	35594000	47443000	47206000	44571000	43158000	45961000	28387000	28375000	24264000	67008000	NA	31466000	99382000	99442000	95909000	56189000	63788000	62549000	174590000	222480000	245450000	311600000	319090000	240270000		25.0851	25.4997	25.4925	25.4096	25.3631	25.4539	24.7587	24.7581	24.5323	25.9978	NA
233	A0A060W8D1		Clusterin	-1.44363	0.17	not significant			Belongs to the clusterin family	ko:K17252	ko04610,map04610		GO:0000003,GO:0000902,GO:0001505,GO:0001540,GO:0001774,GO:0001775,GO:0001817,GO:0001819,GO:0001836,GO:0001932,GO:0001934,GO:0002252,GO:0002253,GO:0002274,GO:0002376,GO:0002576,GO:0002673,GO:0002682,GO:0002684,GO:0002697,GO:0002920,GO:0003674,GO:0005102,GO:0005488,GO:0005515,GO:0005575,GO:0005576,GO:0005615,GO:0005622,GO:0005623,GO:0005634,GO:0005737,GO:0005739,GO:0005783,GO:0005788,GO:0005794,GO:…	NA	NA	NA	NA	NA	NA	NA	NA	NA	NA	NA	NA	NA	NA	NA	NA	NA	NA	NA	43665000	54489000	NA	NA	NA		NA	NA	NA	NA	NA	NA	NA	NA	NA	NA	NA
41	A0A060Y1K2	no clusters	Complement factor H-like	-1.01986	0.00228633	AP < NP	yes	all samples	Complement factor	ko:K04004	ko04610,ko05150,map04610,map05150	-	-	105230000	236140000	431790000	65528000	69227000	64226000	102240000	105100000	100640000	73004000	69258000	94870000	543700000	541640000	440700000	285740000	124730000	225310000	259230000	306720000	297350000	100180000	129940000	123070000		26.649	27.8151	28.6858	25.9656	26.0448	25.9367	26.6074	26.6472	26.5846	26.1215	26.0455
153	A0A060WAQ6		Peptidoglycan recognition protein 2	-1.14531	0.140057	not significant	yes	NP_Bac only	Peptidoglycan recognition protein 2	ko:K01446	-	N-acetylmuramoyl-L-alanine amidase activity [GO:0008745]; zinc ion binding [GO:0008270]; immune system process [GO:0002376]; peptidoglycan catabolic process [GO:0009253];	GO:0001519,GO:0001817,GO:0001818,GO:0002218,GO:0002221,GO:0002253,GO:0002376,GO:0002682,GO:0002683,GO:0002684,GO:0002694,GO:0002695,GO:0002697,GO:0002698,GO:0002757,GO:0002758,GO:0002764,GO:0003674,GO:0003824,GO:0005488,GO:0005539,GO:0005575,GO:0005576,GO:0005622,GO:0005623,GO:0006518,GO:0006807,GO:0006950,GO:0006952,GO:0006955,GO:0006959,GO:0007154,GO:0007165,GO:0008150,GO:0008152,GO:0008329,GO:…	44655000	NA	76728000	40808000	34372000	40372000	32308000	41241000	40050000	NA	NA	NA	49424000	61050000	43775000	63920000	36863000	60767000	47793000	55319000	60524000	34579000	35518000	39004000		25.4123	NA	26.1932	25.2823	25.0347	25.2669	24.9454	25.2976	25.2553	NA	NA
42	A0A060WW01	no clusters	Alpha-2-macroglobulin	-1.8246	0.0257769	AP < NP	yes	all samples	Alpha-2-macroglobulin-like	ko:K03910	ko04610,map04610	-	GO:0000003,GO:0001101,GO:0001553,GO:0001868,GO:0001869,GO:0002020,GO:0002376,GO:0002437,GO:0002438,GO:0002526,GO:0002576,GO:0002673,GO:0002682,GO:0002683,GO:0002697,GO:0002698,GO:0002920,GO:0002921,GO:0003006,GO:0003674,GO:0004857,GO:0004866,GO:0004867,GO:0005096,GO:0005102,GO:0005488,GO:0005515,GO:0005575,GO:0005576,GO:0005615,GO:0005622,GO:0005623,GO:0005737,GO:0005829,GO:0006807,GO:0006810,GO:…	290590000	428470000	349090000	169900000	205980000	121890000	255270000	286220000	243890000	NA	NA	NA	727980000	670750000	339810000	408700000	207250000	275930000	708900000	833670000	919440000	302270000	216780000	252960000		28.1144	28.6746	28.379	27.3401	27.6179	26.861	27.9274	28.0925	27.8617	NA	NA
43	A0A060XNK3	no clusters	Transthyretin	-1.69705	0.0251623	AP < NP	yes	NP_Bac only	Thyroid hormone-binding protein. Probably transports thyroxine from the bloodstream to the brain	ko:K20731	ko04918,map04918	hormone activity [GO:0005179]; thyroid hormone binding [GO:0070324]; extracellular space [GO:0005615];	GO:0000003,GO:0000323,GO:0001523,GO:0001555,GO:0001775,GO:0002252,GO:0002263,GO:0002274,GO:0002275,GO:0002283,GO:0002366,GO:0002376,GO:0002443,GO:0002444,GO:0002446,GO:0003006,GO:0003674,GO:0005488,GO:0005515,GO:0005575,GO:0005576,GO:0005615,GO:0005622,GO:0005623,GO:0005737,GO:0005764,GO:0005766,GO:0005773,GO:0005775,GO:0006066,GO:0006575,GO:0006629,GO:0006720,GO:0006721,GO:0006725,GO:0006807,GO:…	296430000	252210000	244020000	270720000	157310000	189950000	153760000	102260000	126200000	NA	NA	NA	506830000	415020000	359560000	232400000	81210000	292550000	538920000	496940000	520740000	544900000	546080000	360050000		28.1431	27.9101	27.8624	28.0122	27.229	27.501	27.1961	26.6077	26.9111	NA	NA
44	A0A061A8T0	no clusters	Complement C1r-A subcomponent-like	-2.00015	0.0195017	AP < NP	yes	NP_Bac only	complement	ko:K01330	ko04145,ko04610,ko05133,ko05150,ko05322,map04145,map04610,map05133,map05150,map05322	serine-type endopeptidase activity [GO:0004252]; proteolysis [GO:0006508];	GO:0002250,GO:0002252,GO:0002253,GO:0002376,GO:0002443,GO:0002449,GO:0002455,GO:0002460,GO:0002673,GO:0002682,GO:0002684,GO:0002697,GO:0002920,GO:0003674,GO:0003824,GO:0004175,GO:0004252,GO:0005488,GO:0005509,GO:0005575,GO:0005576,GO:0005615,GO:0006508,GO:0006807,GO:0006955,GO:0006956,GO:0006958,GO:0006959,GO:0008150,GO:0008152,GO:0008233,GO:0008236,GO:0010467,GO:0010468,GO:0016064,GO:0016485,GO:…	NA	NA	NA	50409000	47120000	49728000	57064000	55071000	50605000	NA	NA	NA	213820000	163900000	98927000	60600000	52185000	64886000	118640000	138110000	149400000	91115000	87499000	72560000		NA	NA	NA	25.5872	25.4898	25.5676	25.7661	25.7148	25.5928	NA	NA
45	A0A060YC37	no clusters	Lipocalin-type prostaglandin D synthase	-1.63496	0.0152506	AP < NP	yes	all samples	Prostaglandin D2 synthase 21kDa (brain)	ko:K01830	ko00590,ko01100,map00590,map01100	small molecule binding [GO:0036094];	-	24804000	32170000	NA	37452000	36094000	33073000	NA	NA	NA	NA	NA	NA	96384000	73196000	49126000	65012000	42466000	48080000	40310000	38628000	48474000	NA	NA	NA		24.5641	24.9392	NA	25.1585	25.1053	24.9792	NA	NA	NA	NA	NA
46	A0A060XQ20	no clusters	Zona pellucida sperm-binding protein 3	-1.74796	0.00509033	AP < NP	yes	NP_Bac only	Zona pellucida sperm-binding protein 3-like	ko:K19928	-	structural constituent of egg coat [GO:0035804]; binding of sperm to zona pellucida [GO:0007339]; egg coat formation [GO:0035803]; positive regulation of acrosome reaction [GO:2000344]; egg coat [GO:0035805]; extracellular region [GO:0005576]; plasma membrane [GO:0005886];	-	NA	NA	NA	NA	NA	NA	25045000	19549000	23332000	18637000	NA	21648000	94922000	100220000	60121000	33351000	29925000	28565000	NA	NA	NA	67222000	73608000	57083000		NA	NA	NA	NA	NA	NA	24.578	24.2206	24.4758	24.1517	NA
47	A0A060Y4C1	no clusters	Ectonucleotide pyrophosphatase/phosphodiesterase family member 2	-2.11426	0.0246036	AP < NP	yes	all samples	Ectonucleotide pyrophosphatase phosphodiesterase	ko:K01122	ko00565,map00565	hydrolase activity, acting on ester bonds [GO:0016788]; metal ion binding [GO:0046872]; nucleic acid binding [GO:0003676]; polysaccharide binding [GO:0030247]; scavenger receptor activity [GO:0005044]; immune response [GO:0006955]; nitrogen compound metabolic process [GO:0006807]; organic substance metabolic process [GO:0071704]; primary metabolic process [GO:0044238]; extracellular region [GO:00…	-	NA	NA	NA	NA	NA	NA	43742000	44563000	44503000	NA	NA	NA	75828000	85249000	74297000	42114000	42215000	49053000	116940000	127530000	144460000	NA	NA	NA		NA	NA	NA	NA	NA	NA	25.3825	25.4093	25.4074	NA	NA
48	A0A060XMI6	no clusters	Triosephosphate isomerase (EC 5.3.1.1)	0.594492	0.336231	not significant	yes	all samples	triosephosphate isomerase	ko:K01803	ko00010,ko00051,ko00562,ko00710,ko01100,ko01110,ko01120,ko01130,ko01200,ko01230,map00010,map00051,map00562,map00710,map01100,map01110,map01120,map01130,map01200,map01230	methylglyoxal synthase activity [GO:0008929]; triose-phosphate isomerase activity [GO:0004807]; gluconeogenesis [GO:0006094]; glycolytic process [GO:0006096];	GO:0000768,GO:0003008,GO:0003674,GO:0003824,GO:0004807,GO:0005488,GO:0005515,GO:0005575,GO:0005622,GO:0005623,GO:0005634,GO:0005737,GO:0005829,GO:0005975,GO:0005996,GO:0006006,GO:0006007,GO:0006066,GO:0006071,GO:0006081,GO:0006082,GO:0006090,GO:0006091,GO:0006094,GO:0006096,GO:0006139,GO:0006163,GO:0006164,GO:0006165,GO:0006725,GO:0006732,GO:0006733,GO:0006734,GO:0006735,GO:0006753,GO:0006754,GO:…	NA	NA	NA	28349000	20192000	21807000	28760000	29733000	27005000	31887000	NA	33119000	NA	NA	NA	NA	NA	NA	NA	NA	NA	NA	NA	NA		NA	NA	NA	24.7568	24.2673	24.3783	24.7776	24.8256	24.6867	24.9265	NA
49	A0A060YZR6	Cluster 112	Haptoglobin-like	0.0267222	0.990026	not significant	yes	all samples	Haptoglobin	ko:K16142	-	serine-type endopeptidase activity [GO:0004252]; proteolysis [GO:0006508];	-	146550000	148970000	190290000	77398000	72774000	78136000	NA	NA	NA	269320000	NA	173380000	117050000	113430000	85573000	145480000	128630000	126520000	NA	NA	NA	NA	NA	NA		27.1268	27.1504	27.5036	26.2058	26.1169	26.2195	NA	NA	NA	28.0047	NA
50	A0A060XGG8	Cluster 112	Haptoglobin-like	1.17755	0.253571	not significant	yes	NP_Bac only	Haptoglobin	ko:K16142	-	serine-type endopeptidase activity [GO:0004252]; proteolysis [GO:0006508];	-	84625000	76292000	57768000	64830000	76758000	71135000	NA	NA	NA	51506000	NA	34280000	NA	NA	NA	54039000	47871000	60030000	NA	NA	NA	NA	NA	NA		26.3346	26.185	25.7838	25.9502	26.1938	26.0841	NA	NA	NA	25.6182	NA
51	A0A060WCI5	Cluster 115	Chromosome 6 open reading frame 58	-0.237827	0.538012	not significant	yes	all samples	Chromosome 6 open reading frame 58	-	-	extracellular region [GO:0005576];	GO:0001889,GO:0005575,GO:0005576,GO:0005615,GO:0007275,GO:0008150,GO:0009790,GO:0032501,GO:0032502,GO:0044421,GO:0048513,GO:0048568,GO:0048731,GO:0048732,GO:0048856,GO:0055123,GO:0061008,GO:1990402	153260000	148190000	182690000	161700000	127100000	146300000	60454000	75558000	80743000	260650000	200720000	242230000	260670000	175770000	227530000	202130000	242270000	353680000	85193000	103810000	112030000	170130000	169370000	177220000		27.1914	27.1429	27.4448	27.2687	26.9214	27.1244	25.8493	26.1711	26.2668	27.9575	27.5806
52	A0A060VWW1	Cluster 115	Protein LEG1 homolog	-1.33286	8.53688e-05	not significant	yes	all samples	Chromosome 6 open reading frame 58	-	-	extracellular region [GO:0005576];	GO:0001889,GO:0005575,GO:0005576,GO:0005615,GO:0007275,GO:0008150,GO:0009790,GO:0032501,GO:0032502,GO:0044421,GO:0048513,GO:0048568,GO:0048731,GO:0048732,GO:0048856,GO:0055123,GO:0061008,GO:1990402	463230000	520080000	436960000	358630000	310060000	324570000	507390000	512480000	501800000	680940000	418020000	765820000	1456400000	1.583e+09	1446600000	803260000	1104200000	1.0564e+09	2284500000	2526300000	2880000000	920630000	935250000	862890000		28.7872	28.9542	28.7029	28.4179	28.208	28.274	28.9185	28.9329	28.9025	29.343	28.639
215	A0A060WN18		A2M domain-containing protein	-2.23458	0.25	not significant			Alpha-2-macroglobulin-like	ko:K03910	ko04610,map04610		GO:0000003,GO:0001101,GO:0001553,GO:0001868,GO:0001869,GO:0002020,GO:0002376,GO:0002437,GO:0002438,GO:0002526,GO:0002576,GO:0002673,GO:0002682,GO:0002683,GO:0002697,GO:0002698,GO:0002920,GO:0002921,GO:0003006,GO:0003674,GO:0004857,GO:0004866,GO:0004867,GO:0005096,GO:0005102,GO:0005488,GO:0005515,GO:0005575,GO:0005576,GO:0005615,GO:0005622,GO:0005623,GO:0005737,GO:0005829,GO:0006807,GO:0006810,GO:…	NA	NA	NA	1094700000	979390000	1.0533e+09	NA	NA	NA	NA	NA	NA	2336900000	2.1044e+09	2400000000	NA	NA	NA	1250100000	1370300000	1441800000	NA	NA	NA		NA	NA	NA	30.0279	29.8673	29.9723	NA	NA	NA	NA	NA
53	A0A060ZEQ3	Cluster 118	Protein AMBP	0.180186	0.615984	not significant	yes	all samples	Alpha-1-microglobulin bikunin precursor	-	-	extracellular region [GO:0005576];	GO:0000003,GO:0001932,GO:0001933,GO:0002682,GO:0002683,GO:0003674,GO:0004857,GO:0004866,GO:0004867,GO:0005246,GO:0005488,GO:0005515,GO:0005575,GO:0005576,GO:0005615,GO:0005622,GO:0005623,GO:0005886,GO:0006725,GO:0006778,GO:0006787,GO:0006807,GO:0006810,GO:0006897,GO:0006898,GO:0007155,GO:0007565,GO:0008150,GO:0008152,GO:0008200,GO:0009056,GO:0009057,GO:0009892,GO:0009966,GO:0009968,GO:0009986,GO:…	62431000	65487000	44565000	82211000	78378000	87866000	78544000	82243000	77980000	101650000	59114000	124160000	65054000	117890000	88465000	59986000	40245000	49555000	133340000	129650000	136660000	65253000	65376000	65510000		25.8958	25.9647	25.4094	26.2928	26.2239	26.3888	26.227	26.2934	26.2166	26.599	25.817
54	A0A060YFZ1	Cluster 118	Protein AMBP	-0.70353	0.315013	not significant	yes	all samples	Alpha-1-microglobulin bikunin precursor	-	-	serine-type endopeptidase inhibitor activity [GO:0004867]; extracellular region [GO:0005576];	GO:0000003,GO:0001932,GO:0001933,GO:0002682,GO:0002683,GO:0003674,GO:0004857,GO:0004866,GO:0004867,GO:0005246,GO:0005488,GO:0005515,GO:0005575,GO:0005576,GO:0005615,GO:0005622,GO:0005623,GO:0005886,GO:0006725,GO:0006778,GO:0006787,GO:0006807,GO:0006810,GO:0006897,GO:0006898,GO:0007155,GO:0007565,GO:0008150,GO:0008152,GO:0008200,GO:0009056,GO:0009057,GO:0009892,GO:0009966,GO:0009968,GO:0009986,GO:…	105370000	68128000	NA	90326000	86965000	106210000	58504000	57408000	53461000	83240000	104170000	62334000	169690000	138880000	194900000	170690000	145780000	144590000	137890000	146950000	169880000	36029000	38501000	33543000		26.6509	26.0217	NA	26.4286	26.3739	26.6623	25.802	25.7747	25.672	26.3108	26.6344
55	A0A060WFS6	Cluster 119	Beta-2-glycoprotein 1 (Apolipoprotein H) (Beta-2-glycoprotein I)	-1.6746	0.22267	not significant	yes	all samples	beta-2-glycoprotein	ko:K17305	ko04979,map04979	heparin binding [GO:0008201]; extracellular region [GO:0005576];	GO:0001936,GO:0001937,GO:0002576,GO:0003674,GO:0005488,GO:0005515,GO:0005543,GO:0005575,GO:0005576,GO:0005615,GO:0005622,GO:0005623,GO:0005737,GO:0005886,GO:0006508,GO:0006629,GO:0006638,GO:0006639,GO:0006641,GO:0006807,GO:0006810,GO:0006869,GO:0006887,GO:0006950,GO:0007275,GO:0007596,GO:0007597,GO:0007599,GO:0008047,GO:0008150,GO:0008152,GO:0008285,GO:0008289,GO:0009611,GO:0009892,GO:0009893,GO:…	44935000	43742000	NA	43609000	64830000	43992000	31482000	37763000	33434000	281480000	NA	318230000	681620000	741230000	483170000	477650000	389440000	340110000	NA	NA	NA	441780000	439320000	357700000		25.4213	25.3825	NA	25.3781	25.9502	25.3907	24.908	25.1705	24.9948	28.0685	NA
264	A0A060WQ03		C-type lectin domain-containing protein	1.47281	0.3	not significant			C-type lectin (CTL) or carbohydrate-recognition domain (CRD)	ko:K22244	ko05226,map05226		-	NA	NA	NA	56978000	58292000	70979000	NA	NA	NA	NA	NA	NA	NA	NA	NA	NA	NA	NA	NA	NA	NA	NA	NA	NA		NA	NA	NA	25.7639	25.7968	26.0809	NA	NA	NA	NA	NA
56	A0A060YRH9	Cluster 119	Beta-2-glycoprotein 1 (Apolipoprotein H) (Beta-2-glycoprotein I)	1.16798	0.138789	not significant	yes	all samples	beta-2-glycoprotein	ko:K17305	ko04979,map04979	heparin binding [GO:0008201]; extracellular region [GO:0005576];	GO:0001936,GO:0001937,GO:0002576,GO:0003674,GO:0005488,GO:0005515,GO:0005543,GO:0005575,GO:0005576,GO:0005615,GO:0005622,GO:0005623,GO:0005737,GO:0005886,GO:0006508,GO:0006629,GO:0006638,GO:0006639,GO:0006641,GO:0006807,GO:0006810,GO:0006869,GO:0006887,GO:0006950,GO:0007275,GO:0007596,GO:0007597,GO:0007599,GO:0008047,GO:0008150,GO:0008152,GO:0008285,GO:0008289,GO:0009611,GO:0009892,GO:0009893,GO:…	94106000	146680000	128490000	152250000	153280000	120750000	93605000	94817000	83464000	NA	NA	NA	119450000	151730000	124050000	90341000	57630000	48063000	NA	NA	NA	NA	NA	NA		26.4878	27.1281	26.9371	27.1819	27.1916	26.8474	26.4801	26.4986	26.3147	NA	NA
57	A0A060YPN6	Cluster 125	LRRNT domain-containing protein	-0.504656	0.490368	not significant	yes	all samples	Leucine rich repeat N-terminal domain	ko:K08122	ko05205,map05205	-	GO:0000323,GO:0001501,GO:0001817,GO:0001819,GO:0003008,GO:0003674,GO:0005198,GO:0005201,GO:0005488,GO:0005518,GO:0005575,GO:0005576,GO:0005581,GO:0005583,GO:0005615,GO:0005622,GO:0005623,GO:0005737,GO:0005764,GO:0005773,GO:0005775,GO:0005794,GO:0005796,GO:0006022,GO:0006023,GO:0006024,GO:0006026,GO:0006027,GO:0006082,GO:0006355,GO:0006357,GO:0006790,GO:0006807,GO:0007275,GO:0007600,GO:0007601,GO:…	149630000	NA	117420000	167100000	161300000	168760000	129220000	144720000	124240000	248880000	323610000	286610000	187240000	197100000	201420000	100840000	182220000	164990000	268270000	300910000	326310000	129850000	128320000	123910000		27.1568	NA	26.8071	27.3161	27.2652	27.3304	26.9453	27.1087	26.8886	27.8909	28.2697
58	A0A060YY24	Cluster 125	LRRNT domain-containing protein	0.693627	0.428295	not significant	yes	all samples	Leucine rich repeat N-terminal domain	ko:K08122	ko05205,map05205	-	GO:0000323,GO:0001501,GO:0001817,GO:0001819,GO:0003008,GO:0003674,GO:0005198,GO:0005201,GO:0005488,GO:0005518,GO:0005575,GO:0005576,GO:0005581,GO:0005583,GO:0005615,GO:0005622,GO:0005623,GO:0005737,GO:0005764,GO:0005773,GO:0005775,GO:0005794,GO:0005796,GO:0006022,GO:0006023,GO:0006024,GO:0006026,GO:0006027,GO:0006082,GO:0006355,GO:0006357,GO:0006790,GO:0006807,GO:0007275,GO:0007600,GO:0007601,GO:…	238540000	172310000	151080000	276430000	271920000	295380000	149920000	195440000	196800000	156080000	NA	73282000	143200000	124950000	192940000	221460000	292010000	334120000	NA	705070000	794700000	NA	NA	NA		27.8297	27.3604	27.1707	28.0423	28.0186	28.138	27.1596	27.5422	27.5522	27.2177	NA
257	A0A060WRL1		Uncharacterized protein	1.20478	0.25	not significant			Antifreeze protein type IV	-	-		-	NA	NA	NA	9512900	NA	11001000	25195000	26975000	25292000	NA	NA	NA	NA	NA	NA	NA	NA	NA	NA	NA	NA	NA	NA	NA		NA	NA	NA	23.1815	NA	23.3911	24.5866	24.6851	24.5922	NA	NA
59	A0A060W2S2	Cluster 150	Apolipoprotein A-I	0.416192	0.184357	not significant	yes	all samples	apolipoprotein	ko:K08757	ko03320,ko04975,ko04977,ko04979,ko05143,map03320,map04975,map04977,map04979,map05143	lipid binding [GO:0008289]; lipid transport [GO:0006869]; lipoprotein metabolic process [GO:0042157]; extracellular region [GO:0005576];	-	5200900000	6.0451e+09	5008700000	3.3586e+09	3.35e+09	2809300000	3.4628e+09	3.4785e+09	3.3617e+09	4.0232e+09	2166400000	2.9914e+09	3.7059e+09	3.2641e+09	2757300000	3.1178e+09	2709000000	3.0867e+09	5777500000	6.3242e+09	6.0041e+09	1442100000	1418100000	1.6303e+09		32.2761	32.4931	32.2218	31.6452	31.6415	31.3876	31.6893	31.6958	31.6465	31.9057	31.0127
60	A0A060W6U2	Cluster 150	Apolipoprotein A-Ib	-0.33124	0.106192	not significant	yes	all samples	apolipoprotein	ko:K08757	ko03320,ko04975,ko04977,ko04979,ko05143,map03320,map04975,map04977,map04979,map05143	-	-	1.8609e+09	2248300000	1.6284e+09	1389000000	1078200000	1416600000	1.7404e+09	1.7782e+09	1.722e+09	2283800000	4697300000	3.1824e+09	3.0545e+09	3.6492e+09	2845600000	2.9681e+09	3.7118e+09	2.9937e+09	2.994e+09	3.2804e+09	3.7292e+09	2.1238e+09	2.0195e+09	1.9939e+09		30.7934	31.0662	30.6008	30.3714	30.006	30.3998	30.6968	30.7278	30.6814	31.0888	32.1292
61	A0A060YWV7	Cluster 171	Apolipoprotein A-II	0.166906	0.460729	not significant	yes	all samples	Apolipoprotein A-II	-	-	-	-	4.1719e+09	4781900000	3.5573e+09	4815700000	4524800000	4961000000	4.0649e+09	3.912e+09	3.9629e+09	4892900000	6.3545e+09	8.2117e+09	4.1055e+09	5825200000	7.775e+09	5329700000	4996000000	4804500000	3.1825e+09	4757900000	3.7748e+09	4869100000	4967200000	4646600000		31.9581	32.1549	31.7281	32.1651	32.0752	32.208	31.9206	31.8653	31.8839	32.188	32.5651
62	A0A060ZVC3	Cluster 171	Apolipoprotein A-II	-0.238035	0.145923	not significant	yes	all samples	Apolipoprotein A-II	-	-	-	-	3.7807e+09	3.8136e+09	3.0918e+09	3.4019e+09	3.0547e+09	2907600000	3.7537e+09	3.6866e+09	4.0002e+09	7.7914e+09	6.0426e+09	4.0691e+09	5388000000	4310000000	6.7486e+09	4.2848e+09	5197900000	4665500000	6.6669e+09	7.336e+09	9171800000	4890100000	5029500000	4439600000		31.816	31.8285	31.5258	31.6637	31.5084	31.4372	31.8057	31.7796	31.8974	32.8592	32.4925
63	A0A060X8X3	Cluster 33	Complement C2 (EC 3.4.21.43)	0.553702	0.116357	not significant	yes	all samples	Belongs to the peptidase S1 family	ko:K01332,ko:K01335	ko04610,ko05133,ko05150,ko05322,map04610,map05133,map05150,map05322	serine-type endopeptidase activity [GO:0004252]; complement activation, classical pathway [GO:0006958]; innate immune response [GO:0045087]; proteolysis [GO:0006508]; extracellular region [GO:0005576];	GO:0001848,GO:0002250,GO:0002252,GO:0002253,GO:0002376,GO:0002443,GO:0002449,GO:0002455,GO:0002460,GO:0002673,GO:0002682,GO:0002684,GO:0002697,GO:0002920,GO:0003674,GO:0003824,GO:0004175,GO:0004252,GO:0005488,GO:0005515,GO:0005575,GO:0005576,GO:0005615,GO:0005623,GO:0005886,GO:0006508,GO:0006807,GO:0006950,GO:0006952,GO:0006955,GO:0006956,GO:0006957,GO:0006958,GO:0006959,GO:0008150,GO:0008152,GO:…	555340000	536890000	432860000	611680000	632280000	576210000	259000000	263880000	262170000	703690000	375710000	803390000	526380000	527030000	535990000	575340000	514720000	626040000	500780000	498940000	513340000	116900000	126110000	139910000		29.0488	29.0001	28.6893	29.1882	29.236	29.102	27.9484	27.9753	27.9659	29.3904	28.485
64	A0A060WFW3	Cluster 33	Complement C2 (EC 3.4.21.43)	0.676594	0.176762	not significant	yes	all samples	Belongs to the peptidase S1 family	ko:K01332,ko:K01335	ko04610,ko05133,ko05150,ko05322,map04610,map05133,map05150,map05322	serine-type endopeptidase activity [GO:0004252]; complement activation, classical pathway [GO:0006958]; innate immune response [GO:0045087]; proteolysis [GO:0006508]; extracellular region [GO:0005576];	GO:0001848,GO:0002250,GO:0002252,GO:0002253,GO:0002376,GO:0002443,GO:0002449,GO:0002455,GO:0002460,GO:0002673,GO:0002682,GO:0002684,GO:0002697,GO:0002920,GO:0003674,GO:0003824,GO:0004175,GO:0004252,GO:0005488,GO:0005515,GO:0005575,GO:0005576,GO:0005615,GO:0005623,GO:0005886,GO:0006508,GO:0006807,GO:0006950,GO:0006952,GO:0006955,GO:0006956,GO:0006957,GO:0006958,GO:0006959,GO:0008150,GO:0008152,GO:…	87442000	103660000	97008000	65440000	61946000	67095000	91459000	90693000	92530000	61376000	101850000	66540000	101440000	112250000	87152000	85628000	80953000	76781000	88149000	105690000	116230000	31308000	NA	25029000		26.3818	26.6273	26.5316	25.9637	25.8845	25.9997	26.4466	26.4345	26.4634	25.8712	26.6019
65	A0A060VM28	Cluster 45	Prothrombin (EC 3.4.21.5) (Coagulation factor II)	0.038895	0.926997	not significant	yes	all samples	Thrombin, which cleaves bonds after Arg and Lys, converts fibrinogen to fibrin and activates factors V, VII, VIII, XIII, and, in complex with thrombomodulin, protein C. Functions in blood homeostasis, inflammation and wound healing	ko:K01313	ko04080,ko04610,ko04810,map04080,map04610,map04810	calcium ion binding [GO:0005509]; serine-type endopeptidase activity [GO:0004252]; acute-phase response [GO:0006953]; blood coagulation [GO:0007596]; proteolysis [GO:0006508]; extracellular region [GO:0005576];	GO:0001101,GO:0001530,GO:0001558,GO:0001775,GO:0001817,GO:0001818,GO:0001906,GO:0001909,GO:0001932,GO:0001934,GO:0002252,GO:0002376,GO:0002443,GO:0002444,GO:0002446,GO:0002673,GO:0002682,GO:0002697,GO:0002920,GO:0003674,GO:0003824,GO:0004175,GO:0004252,GO:0005102,GO:0005488,GO:0005515,GO:0005539,GO:0005575,GO:0005576,GO:0005615,GO:0005622,GO:0005623,GO:0005737,GO:0005783,GO:0005788,GO:0005794,GO:…	628250000	641370000	568840000	316450000	332170000	343340000	657730000	630090000	693990000	531650000	696660000	775710000	371760000	490340000	448780000	772490000	754060000	772540000	1086700000	1197600000	1266100000	388940000	414520000	416170000		29.2268	29.2566	29.0834	28.2374	28.3073	28.3551	29.2929	29.231	29.3703	28.9859	29.3759
66	A0A060VXZ0	Cluster 45	Prothrombin (EC 3.4.21.5) (Coagulation factor II)	-1.67929	0.127145	not significant	yes	all samples	Thrombin, which cleaves bonds after Arg and Lys, converts fibrinogen to fibrin and activates factors V, VII, VIII, XIII, and, in complex with thrombomodulin, protein C. Functions in blood homeostasis, inflammation and wound healing	ko:K01313	ko04080,ko04610,ko04810,map04080,map04610,map04810	calcium ion binding [GO:0005509]; serine-type endopeptidase activity [GO:0004252]; acute-phase response [GO:0006953]; blood coagulation [GO:0007596]; proteolysis [GO:0006508]; extracellular region [GO:0005576];	GO:0001101,GO:0001530,GO:0001558,GO:0001775,GO:0001817,GO:0001818,GO:0001906,GO:0001909,GO:0001932,GO:0001934,GO:0002252,GO:0002376,GO:0002443,GO:0002444,GO:0002446,GO:0002673,GO:0002682,GO:0002697,GO:0002920,GO:0003674,GO:0003824,GO:0004175,GO:0004252,GO:0005102,GO:0005488,GO:0005515,GO:0005539,GO:0005575,GO:0005576,GO:0005615,GO:0005622,GO:0005623,GO:0005737,GO:0005783,GO:0005788,GO:0005794,GO:…	38943000	44291000	NA	740470000	679620000	738810000	NA	28438000	37236000	46509000	114770000	56822000	818160000	1.0436e+09	920880000	88245000	96973000	96034000	231850000	268150000	301420000	91232000	98527000	114940000		25.2149	25.4005	NA	29.4639	29.3402	29.4606	NA	24.7613	25.1502	25.471	26.7742
67	A0A060XRC5	Cluster 58	Inter-alpha-trypsin inhibitor heavy chain H3-like	0.412123	0.0807556	not significant	yes	all samples	Inter-alpha-trypsin inhibitor heavy chain	-	-	-	-	495460000	523870000	390670000	242180000	205300000	221710000	322500000	308630000	289610000	365510000	387460000	303640000	488830000	459350000	316010000	235840000	261220000	289680000	215060000	221920000	244440000	192190000	190470000	176840000		28.8842	28.9646	28.5414	27.8515	27.6132	27.7241	28.2647	28.2013	28.1095	28.4453	28.5295
229	A0A060WZY4		Uncharacterized protein	-1.22485	0.1	not significant			Antifreeze protein type IV	-	-		-	NA	NA	NA	NA	NA	NA	NA	NA	NA	NA	NA	NA	NA	NA	NA	44804000	42443000	58439000	NA	NA	NA	NA	NA	NA		NA	NA	NA	NA	NA	NA	NA	NA	NA	NA	NA
235	A0A060X083		Ig-like domain-containing protein	-1.4167	0.16	not significant			Immunoglobulin lambda-like polypeptide 5-like	-	-		-	NA	NA	NA	NA	NA	NA	NA	NA	NA	NA	NA	NA	NA	NA	NA	NA	NA	NA	44522000	48318000	58498000	NA	NA	NA		NA	NA	NA	NA	NA	NA	NA	NA	NA	NA	NA
68	A0A060XE72	Cluster 58	Inter-alpha-trypsin inhibitor heavy chain H3-like	-0.223292	0.346396	not significant	yes	all samples	Inter-alpha-trypsin inhibitor heavy chain	-	-	-	-	312040000	368280000	318340000	441470000	422280000	322420000	329900000	333520000	329820000	429280000	465800000	361880000	499970000	524350000	577280000	406690000	415980000	407050000	765070000	923520000	909850000	329060000	290130000	277630000		28.2172	28.4562	28.246	28.7177	28.6536	28.2644	28.2975	28.3132	28.2971	28.6773	28.7951
69	A0A060WIC1	Cluster 71	Antithrombin-III-like	-0.83596	0.00721387	not significant	yes	all samples	Serine (or cysteine) proteinase inhibitor, clade C (antithrombin), member 1	ko:K03911,ko:K04525,ko:K13963	ko04610,ko05146,map04610,map05146	serine-type endopeptidase inhibitor activity [GO:0004867]; extracellular space [GO:0005615];	GO:0002020,GO:0003674,GO:0004857,GO:0004866,GO:0004867,GO:0005488,GO:0005515,GO:0005539,GO:0005575,GO:0005576,GO:0005615,GO:0005622,GO:0005623,GO:0005737,GO:0005783,GO:0005788,GO:0005886,GO:0006464,GO:0006807,GO:0006950,GO:0007584,GO:0007596,GO:0007599,GO:0008150,GO:0008152,GO:0008201,GO:0009605,GO:0009611,GO:0009892,GO:0009987,GO:0009991,GO:0010466,GO:0010605,GO:0010951,GO:0012505,GO:0016020,GO:…	62091000	51305000	68962000	71411000	70200000	68601000	66044000	58582000	63208000	62711000	124140000	47378000	103190000	100410000	111940000	101480000	137230000	135350000	235350000	220740000	244860000	102310000	104090000	95214000		25.8879	25.6126	26.0393	26.0896	26.065	26.0317	25.9769	25.804	25.9136	25.9022	26.8874
70	A0A060WX26	Cluster 71	Antithrombin-III-like	-0.368469	0.151544	not significant	yes	all samples	Serine (or cysteine) proteinase inhibitor, clade C (antithrombin), member 1	ko:K03911,ko:K04525,ko:K13963	ko04610,ko05146,map04610,map05146	serine-type endopeptidase inhibitor activity [GO:0004867]; extracellular space [GO:0005615];	GO:0002020,GO:0003674,GO:0004857,GO:0004866,GO:0004867,GO:0005488,GO:0005515,GO:0005539,GO:0005575,GO:0005576,GO:0005615,GO:0005622,GO:0005623,GO:0005737,GO:0005783,GO:0005788,GO:0005886,GO:0006464,GO:0006807,GO:0006950,GO:0007584,GO:0007596,GO:0007599,GO:0008150,GO:0008152,GO:0008201,GO:0009605,GO:0009611,GO:0009892,GO:0009987,GO:0009991,GO:0010466,GO:0010605,GO:0010951,GO:0012505,GO:0016020,GO:…	303520000	278420000	208310000	205170000	206530000	260460000	265980000	249370000	251470000	185450000	480260000	253910000	557730000	533980000	441360000	333150000	367740000	348180000	458870000	508960000	519930000	183500000	179740000	209250000		28.1772	28.0527	27.6342	27.6122	27.6218	27.9565	27.9867	27.8937	27.9058	27.4665	28.8392
71	A0A060WHC7	Cluster 82	Clusterin	-0.896682	0.106192	not significant	yes	all samples	Belongs to the clusterin family	ko:K17252	ko04610,map04610	chromaffin granule [GO:0042583]; cytosol [GO:0005829]; endoplasmic reticulum [GO:0005783]; extracellular region [GO:0005576]; mitochondrial membrane [GO:0031966]; nucleus [GO:0005634];	GO:0000003,GO:0000902,GO:0001505,GO:0001540,GO:0001774,GO:0001775,GO:0001817,GO:0001819,GO:0001836,GO:0001932,GO:0001934,GO:0002252,GO:0002253,GO:0002274,GO:0002376,GO:0002576,GO:0002673,GO:0002682,GO:0002684,GO:0002697,GO:0002920,GO:0003674,GO:0005102,GO:0005488,GO:0005515,GO:0005575,GO:0005576,GO:0005615,GO:0005622,GO:0005623,GO:0005634,GO:0005737,GO:0005739,GO:0005783,GO:0005788,GO:0005794,GO:…	39416000	71410000	57522000	65083000	54349000	63461000	57538000	58561000	65407000	43343000	NA	53668000	102640000	94889000	66691000	98861000	77064000	86475000	151680000	162020000	169760000	69916000	77620000	77963000		25.2323	26.0896	25.7776	25.9558	25.6958	25.9194	25.778	25.8034	25.9629	25.3693	NA
72	A0A060XA23	Cluster 83	Alpha-2-antiplasmin-like	-1.96832	0.0849404	not significant	yes	NP_Bac only	Serine (or cysteine) peptidase inhibitor, clade F, member	ko:K03983	ko04610,map04610	serine-type endopeptidase inhibitor activity [GO:0004867]; extracellular space [GO:0005615];	GO:0001568,GO:0001817,GO:0001819,GO:0001932,GO:0001934,GO:0001944,GO:0001990,GO:0002020,GO:0002034,GO:0002576,GO:0003008,GO:0003013,GO:0003014,GO:0003018,GO:0003044,GO:0003071,GO:0003072,GO:0003073,GO:0003081,GO:0003674,GO:0004857,GO:0004866,GO:0004867,GO:0005488,GO:0005515,GO:0005575,GO:0005576,GO:0005577,GO:0005615,GO:0005622,GO:0005623,GO:0005737,GO:0006355,GO:0006357,GO:0006810,GO:0006887,GO:…	89234000	39620000	63625000	79375000	78474000	69833000	87387000	87725000	84039000	NA	NA	NA	89711000	92421000	103240000	81633000	108580000	96111000	221980000	254540000	253050000	85428000	104920000	93816000		26.4111	25.2397	25.9231	26.2422	26.2257	26.0574	26.3809	26.3865	26.3246	NA	NA
73	A0A060WR98	Cluster 83	Alpha-2-antiplasmin-like	-0.428659	0.407249	not significant	plasma only	plasma only	Serine (or cysteine) peptidase inhibitor, clade F, member	ko:K03983	ko04610,map04610	serine-type endopeptidase inhibitor activity [GO:0004867]; extracellular space [GO:0005615];	GO:0001568,GO:0001817,GO:0001819,GO:0001932,GO:0001934,GO:0001944,GO:0001990,GO:0002020,GO:0002034,GO:0002576,GO:0003008,GO:0003013,GO:0003014,GO:0003018,GO:0003044,GO:0003071,GO:0003072,GO:0003073,GO:0003081,GO:0003674,GO:0004857,GO:0004866,GO:0004867,GO:0005488,GO:0005515,GO:0005575,GO:0005576,GO:0005577,GO:0005615,GO:0005622,GO:0005623,GO:0005737,GO:0006355,GO:0006357,GO:0006810,GO:0006887,GO:…	NA	NA	NA	26778000	31195000	31224000	30486000	25682000	31844000	NA	NA	NA	32693000	31509000	NA	33361000	26222000	25751000	68014000	82375000	96238000	43169000	41622000	33268000		NA	NA	NA	24.6745	24.8948	24.8962	24.8616	24.6143	24.9245	NA	NA
74	A0A060ZDQ0	Cluster 14	Complement C3-like	6.1652	6.71039e-05	not significant	yes	all samples	complement	ko:K03989,ko:K03990,ko:K03994,ko:K06530	ko04145,ko04610,ko05020,ko05133,ko05134,ko05140,ko05142,ko05150,ko05152,ko05167,ko05168,ko05203,ko05322,map04145,map04610,map05020,map05133,map05134,map05140,map05142,map05150,map05152,map05167,map05168,map05203,map05322	endopeptidase inhibitor activity [GO:0004866]; extracellular region [GO:0005576];	GO:0000323,GO:0001664,GO:0001775,GO:0001796,GO:0001798,GO:0001817,GO:0001819,GO:0001932,GO:0001934,GO:0001969,GO:0001970,GO:0002250,GO:0002252,GO:0002253,GO:0002263,GO:0002274,GO:0002275,GO:0002283,GO:0002366,GO:0002376,GO:0002443,GO:0002444,GO:0002446,GO:0002449,GO:0002455,GO:0002460,GO:0002507,GO:0002520,GO:0002673,GO:0002675,GO:0002682,GO:0002684,GO:0002697,GO:0002699,GO:0002703,GO:0002705,GO:…	2.102e+09	2228400000	1.6433e+09	2477200000	2.1116e+09	1.9142e+09	2.0822e+09	1.9962e+09	1.8466e+09	2656700000	2707700000	1.9956e+09	2734000000	2.9415e+09	4.0492e+09	NA	NA	NA	NA	NA	NA	NA	NA	NA		30.9691	31.0534	30.6139	31.2061	30.9757	30.8341	30.9555	30.8946	30.7822	31.307	31.3344
75	A0A060VZH2	Cluster 14	Complement C3	-0.238304	0.490368	not significant	yes	all samples	complement	ko:K03989,ko:K03990,ko:K03994,ko:K06530	ko04145,ko04610,ko05020,ko05133,ko05134,ko05140,ko05142,ko05150,ko05152,ko05167,ko05168,ko05203,ko05322,map04145,map04610,map05020,map05133,map05134,map05140,map05142,map05150,map05152,map05167,map05168,map05203,map05322	endopeptidase inhibitor activity [GO:0004866]; extracellular space [GO:0005615];	GO:0000323,GO:0001664,GO:0001775,GO:0001796,GO:0001798,GO:0001817,GO:0001819,GO:0001932,GO:0001934,GO:0001969,GO:0001970,GO:0002250,GO:0002252,GO:0002253,GO:0002263,GO:0002274,GO:0002275,GO:0002283,GO:0002366,GO:0002376,GO:0002443,GO:0002444,GO:0002446,GO:0002449,GO:0002455,GO:0002460,GO:0002507,GO:0002520,GO:0002673,GO:0002675,GO:0002682,GO:0002684,GO:0002697,GO:0002699,GO:0002703,GO:0002705,GO:…	2.1096e+09	2185600000	1.5501e+09	1.6971e+09	1.5581e+09	1.5113e+09	544130000	536560000	532410000	3.1631e+09	2539100000	3.6677e+09	3.6285e+09	3.7831e+09	2.918e+09	2861700000	2415200000	2477600000	1.8803e+09	2.0867e+09	2.0907e+09	1158800000	1245700000	1168100000		30.9743	31.0254	30.5297	30.6604	30.5371	30.4931	29.0194	28.9992	28.988	31.5587	31.2417
234	A0A060WSC4		Uncharacterized protein	-2.12151	0.11	not significant		NP_Bac only	P or trefoil or TFF domain	ko:K19926	-		GO:0000003,GO:0002682,GO:0002684,GO:0002694,GO:0002696,GO:0002920,GO:0002922,GO:0003674,GO:0005488,GO:0005515,GO:0005575,GO:0005576,GO:0006810,GO:0006887,GO:0007338,GO:0007339,GO:0007340,GO:0008037,GO:0008150,GO:0008284,GO:0009566,GO:0009987,GO:0009988,GO:0016192,GO:0017156,GO:0019899,GO:0019953,GO:0022407,GO:0022409,GO:0022414,GO:0030155,GO:0032190,GO:0032940,GO:0032944,GO:0032946,GO:0032991,GO:…	NA	NA	NA	NA	NA	NA	NA	NA	NA	NA	NA	NA	NA	NA	NA	NA	NA	NA	35654000	40242000	44868000	NA	NA	NA		NA	NA	NA	NA	NA	NA	NA	NA	NA	NA	NA
263	A0A060WSH2		Lipocalin/cytosolic fatty-acid binding domain-containing protein	1.01898	0.34	not significant			Prostaglandin D2 synthase 21kDa (brain)	ko:K01830	ko00590,ko01100,map00590,map01100		-	NA	NA	NA	24778000	22605000	21811000	NA	17182000	17330000	NA	NA	NA	NA	NA	NA	NA	NA	NA	NA	NA	NA	NA	NA	NA		NA	NA	NA	24.5626	24.4301	24.3786	NA	24.0344	24.0468	NA	NA
76	A0A060W1F1	Cluster 14	Complement C3	-0.220419	0.306033	not significant	yes	all samples	complement	ko:K03989,ko:K03990,ko:K03994,ko:K06530	ko04145,ko04610,ko05020,ko05133,ko05134,ko05140,ko05142,ko05150,ko05152,ko05167,ko05168,ko05203,ko05322,map04145,map04610,map05020,map05133,map05134,map05140,map05142,map05150,map05152,map05167,map05168,map05203,map05322	endopeptidase inhibitor activity [GO:0004866];	GO:0000323,GO:0001664,GO:0001775,GO:0001796,GO:0001798,GO:0001817,GO:0001819,GO:0001932,GO:0001934,GO:0001969,GO:0001970,GO:0002250,GO:0002252,GO:0002253,GO:0002263,GO:0002274,GO:0002275,GO:0002283,GO:0002366,GO:0002376,GO:0002443,GO:0002444,GO:0002446,GO:0002449,GO:0002455,GO:0002460,GO:0002507,GO:0002520,GO:0002673,GO:0002675,GO:0002682,GO:0002684,GO:0002697,GO:0002699,GO:0002703,GO:0002705,GO:…	1.7504e+09	1.6118e+09	1134300000	1.7045e+09	1.6376e+09	1.6825e+09	1.6921e+09	1.6895e+09	1.6921e+09	1.6825e+09	2237000000	2246100000	2754900000	2583800000	2.9324e+09	2.1273e+09	3.5614e+09	2704300000	2.0758e+09	2365700000	2813300000	1.6012e+09	1.6721e+09	1.5483e+09		30.705	30.586	30.0792	30.6667	30.6089	30.648	30.6562	30.6539	30.6562	30.648	31.0589
77	A0A060W7K9	Cluster 5	Complement C3-like	-0.300324	0.538012	not significant	yes	all samples	complement	ko:K03989,ko:K03990,ko:K03994,ko:K06530	ko04145,ko04610,ko05020,ko05133,ko05134,ko05140,ko05142,ko05150,ko05152,ko05167,ko05168,ko05203,ko05322,map04145,map04610,map05020,map05133,map05134,map05140,map05142,map05150,map05152,map05167,map05168,map05203,map05322	endopeptidase inhibitor activity [GO:0004866]; extracellular space [GO:0005615];	GO:0000323,GO:0001664,GO:0001775,GO:0001796,GO:0001798,GO:0001817,GO:0001819,GO:0001932,GO:0001934,GO:0001969,GO:0001970,GO:0002250,GO:0002252,GO:0002253,GO:0002263,GO:0002274,GO:0002275,GO:0002283,GO:0002366,GO:0002376,GO:0002443,GO:0002444,GO:0002446,GO:0002449,GO:0002455,GO:0002460,GO:0002507,GO:0002520,GO:0002673,GO:0002675,GO:0002682,GO:0002684,GO:0002697,GO:0002699,GO:0002703,GO:0002705,GO:…	205660000	204340000	198150000	295470000	276740000	315350000	338310000	337190000	334590000	211400000	139780000	184590000	280690000	343080000	254500000	406190000	403800000	382910000	197420000	216890000	229290000	329460000	361740000	342610000		27.6157	27.6064	27.562	28.1384	28.044	28.2324	28.3338	28.329	28.3178	27.6554	27.0586
78	A0A060W0I1	Cluster 5	Complement C3-like	-0.545303	0.164152	not significant	yes	all samples	complement	ko:K03989,ko:K03990,ko:K03994,ko:K06530	ko04145,ko04610,ko05020,ko05133,ko05134,ko05140,ko05142,ko05150,ko05152,ko05167,ko05168,ko05203,ko05322,map04145,map04610,map05020,map05133,map05134,map05140,map05142,map05150,map05152,map05167,map05168,map05203,map05322	endopeptidase inhibitor activity [GO:0004866];	GO:0000323,GO:0001664,GO:0001775,GO:0001796,GO:0001798,GO:0001817,GO:0001819,GO:0001932,GO:0001934,GO:0001969,GO:0001970,GO:0002250,GO:0002252,GO:0002253,GO:0002263,GO:0002274,GO:0002275,GO:0002283,GO:0002366,GO:0002376,GO:0002443,GO:0002444,GO:0002446,GO:0002449,GO:0002455,GO:0002460,GO:0002507,GO:0002520,GO:0002673,GO:0002675,GO:0002682,GO:0002684,GO:0002697,GO:0002699,GO:0002703,GO:0002705,GO:…	163930000	190310000	140170000	193500000	195830000	180800000	138980000	143300000	140240000	75241000	NA	94361000	247680000	293960000	257700000	226930000	231850000	193710000	129780000	138780000	158870000	203120000	223700000	200100000		27.2885	27.5038	27.0626	27.5278	27.545	27.4298	27.0503	27.0945	27.0633	26.165	NA
79	A0A060XVF4	Cluster 5	Complement C3-like	-0.190606	0.557022	not significant	yes	all samples	complement	ko:K03989,ko:K03990,ko:K03994,ko:K06530	ko04145,ko04610,ko05020,ko05133,ko05134,ko05140,ko05142,ko05150,ko05152,ko05167,ko05168,ko05203,ko05322,map04145,map04610,map05020,map05133,map05134,map05140,map05142,map05150,map05152,map05167,map05168,map05203,map05322	endopeptidase inhibitor activity [GO:0004866]; extracellular space [GO:0005615];	GO:0000323,GO:0001664,GO:0001775,GO:0001796,GO:0001798,GO:0001817,GO:0001819,GO:0001932,GO:0001934,GO:0001969,GO:0001970,GO:0002250,GO:0002252,GO:0002253,GO:0002263,GO:0002274,GO:0002275,GO:0002283,GO:0002366,GO:0002376,GO:0002443,GO:0002444,GO:0002446,GO:0002449,GO:0002455,GO:0002460,GO:0002507,GO:0002520,GO:0002673,GO:0002675,GO:0002682,GO:0002684,GO:0002697,GO:0002699,GO:0002703,GO:0002705,GO:…	521570000	483020000	453330000	702630000	649290000	683260000	195700000	204770000	192110000	587380000	347880000	458940000	548880000	560470000	471540000	606530000	595960000	626490000	578790000	600760000	680150000	354150000	367090000	364720000		28.9583	28.8475	28.756	29.3882	29.2743	29.3479	27.5441	27.6094	27.5174	29.1297	28.374
80	A0A060WJ96	no clusters	Complement C3-like isoform X2	1.66817	2.23967e-06	not significant	yes	all samples	complement	ko:K03989,ko:K03990,ko:K03994,ko:K06530	ko04145,ko04610,ko05020,ko05133,ko05134,ko05140,ko05142,ko05150,ko05152,ko05167,ko05168,ko05203,ko05322,map04145,map04610,map05020,map05133,map05134,map05140,map05142,map05150,map05152,map05167,map05168,map05203,map05322	extracellular space [GO:0005615];	GO:0000323,GO:0001664,GO:0001775,GO:0001796,GO:0001798,GO:0001817,GO:0001819,GO:0001932,GO:0001934,GO:0001969,GO:0001970,GO:0002250,GO:0002252,GO:0002253,GO:0002263,GO:0002274,GO:0002275,GO:0002283,GO:0002366,GO:0002376,GO:0002443,GO:0002444,GO:0002446,GO:0002449,GO:0002455,GO:0002460,GO:0002507,GO:0002520,GO:0002673,GO:0002675,GO:0002682,GO:0002684,GO:0002697,GO:0002699,GO:0002703,GO:0002705,GO:…	601130000	565780000	594560000	309860000	288250000	293970000	256290000	254080000	251850000	503890000	251710000	446150000	193770000	210770000	192530000	171430000	155800000	207740000	116070000	119610000	127260000	57719000	58349000	63985000		29.1631	29.0757	29.1472	28.207	28.1027	28.1311	27.9332	27.9207	27.908	28.9085	27.9072
191	A0A060YG41		Si:ch1073-126c3.2	-2.27123	0.068664	not significant	yes		Si ch1073-126c3.2	-	-		-	NA	NA	NA	226450000	239620000	194480000	NA	NA	NA	NA	NA	NA	125300000	147200000	83437000	241910000	220200000	263480000	NA	NA	NA	112620000	139500000	99472000		NA	NA	NA	27.7546	27.8362	27.535	NA	NA	NA	NA	NA
8	A0A060XZH2		Fibrinogen gamma chain, Fibrinogen C-terminal domain-containing protein	-2.99033	0.000155	AP < NP	yes	NP_Bac only	Fibrinogen gamma	ko:K03903,ko:K03905	ko04610,ko04611,ko05150,map04610,map04611,map05150	signaling receptor binding [GO:0005102]; platelet activation [GO:0030168]; protein polymerization [GO:0051258]; fibrinogen complex [GO:0005577];	GO:0001775,GO:0001932,GO:0001934,GO:0002218,GO:0002221,GO:0002224,GO:0002253,GO:0002376,GO:0002576,GO:0002682,GO:0002684,GO:0002757,GO:0002758,GO:0002764,GO:0002790,GO:0002791,GO:0002793,GO:0003008,GO:0003013,GO:0003018,GO:0003674,GO:0005102,GO:0005198,GO:0005488,GO:0005515,GO:0005575,GO:0005576,GO:0005577,GO:0005615,GO:0005622,GO:0005623,GO:0005737,GO:0005783,GO:0005788,GO:0005886,GO:0005938,GO:…	NA	NA	NA	NA	NA	NA	NA	NA	NA	NA	NA	NA	87897000	84430000	64773000	52982000	36993000	28770000	90628000	99998000	115000000	64426000	61895000	61221000		NA	NA	NA	NA	NA	NA	NA	NA	NA	NA	NA
81	A0A060YSX4	no clusters	Complement C3-like, Venom factor	0.369321	0.0917753	not significant	yes	all samples	complement component 3	ko:K03989,ko:K03990,ko:K03994,ko:K06530	ko04145,ko04610,ko05020,ko05133,ko05134,ko05140,ko05142,ko05150,ko05152,ko05167,ko05168,ko05203,ko05322,map04145,map04610,map05020,map05133,map05134,map05140,map05142,map05150,map05152,map05167,map05168,map05203,map05322	extracellular space [GO:0005615];	GO:0000323,GO:0001664,GO:0001775,GO:0001796,GO:0001798,GO:0001817,GO:0001819,GO:0001932,GO:0001934,GO:0001969,GO:0001970,GO:0002250,GO:0002252,GO:0002253,GO:0002263,GO:0002274,GO:0002275,GO:0002283,GO:0002366,GO:0002376,GO:0002443,GO:0002444,GO:0002446,GO:0002449,GO:0002455,GO:0002460,GO:0002507,GO:0002520,GO:0002673,GO:0002675,GO:0002682,GO:0002684,GO:0002697,GO:0002699,GO:0002703,GO:0002705,GO:…	269590000	329270000	281050000	244940000	224220000	236130000	238600000	267900000	242700000	234820000	351200000	201410000	212660000	213220000	212670000	159970000	183080000	180690000	258020000	276640000	298830000	183200000	161680000	171170000		28.0062	28.2947	28.0663	27.8679	27.7403	27.815	27.83	27.9971	27.8546	27.807	28.3877
82	A0A060XW02	no clusters	Complement C3-like	1.09379	0.352953	not significant	yes	NP_Bac only	Complement C3-like	ko:K03989,ko:K03990,ko:K03994,ko:K06530	ko04145,ko04610,ko05020,ko05133,ko05134,ko05140,ko05142,ko05150,ko05152,ko05167,ko05168,ko05203,ko05322,map04145,map04610,map05020,map05133,map05134,map05140,map05142,map05150,map05152,map05167,map05168,map05203,map05322	-	GO:0000323,GO:0001664,GO:0001775,GO:0001796,GO:0001798,GO:0001817,GO:0001819,GO:0001932,GO:0001934,GO:0001969,GO:0001970,GO:0002250,GO:0002252,GO:0002253,GO:0002263,GO:0002274,GO:0002275,GO:0002283,GO:0002366,GO:0002376,GO:0002443,GO:0002444,GO:0002446,GO:0002449,GO:0002455,GO:0002460,GO:0002507,GO:0002520,GO:0002673,GO:0002675,GO:0002682,GO:0002684,GO:0002697,GO:0002699,GO:0002703,GO:0002705,GO:…	112770000	79950000	NA	53064000	52433000	51715000	108350000	117280000	108680000	73501000	NA	215670000	23913000	64064000	138960000	48989000	99023000	95172000	80155000	69357000	72455000	NA	NA	NA		26.7488	26.2526	NA	25.6612	25.644	25.6241	26.6911	26.8054	26.6955	26.1313	NA
83	A0A060WRW9	no clusters	Complement C3 like	0.664084	0.650132	not significant	yes	NP_Bac only	Complement C3-like	ko:K03989,ko:K03990,ko:K03994,ko:K06530	ko04145,ko04610,ko05020,ko05133,ko05134,ko05140,ko05142,ko05150,ko05152,ko05167,ko05168,ko05203,ko05322,map04145,map04610,map05020,map05133,map05134,map05140,map05142,map05150,map05152,map05167,map05168,map05203,map05322	-	GO:0000323,GO:0001664,GO:0001775,GO:0001796,GO:0001798,GO:0001817,GO:0001819,GO:0001932,GO:0001934,GO:0001969,GO:0001970,GO:0002250,GO:0002252,GO:0002253,GO:0002263,GO:0002274,GO:0002275,GO:0002283,GO:0002366,GO:0002376,GO:0002443,GO:0002444,GO:0002446,GO:0002449,GO:0002455,GO:0002460,GO:0002507,GO:0002520,GO:0002673,GO:0002675,GO:0002682,GO:0002684,GO:0002697,GO:0002699,GO:0002703,GO:0002705,GO:…	136340000	NA	84211000	341460000	271810000	243370000	96489000	105830000	102950000	NA	NA	NA	210240000	120670000	98756000	56587000	89314000	78322000	NA	NA	NA	NA	NA	NA		27.0226	NA	26.3275	28.3471	28.018	27.8586	26.5239	26.6572	26.6174	NA	NA
84	A0A060WQM5	no clusters	Complement component C3 like	1.6077	6.71039e-05	not significant	yes	all samples	complement component 3	ko:K03989,ko:K03990,ko:K06530	ko04145,ko04610,ko05133,ko05134,ko05140,ko05142,ko05150,ko05152,ko05167,ko05168,ko05203,ko05322,map04145,map04610,map05133,map05134,map05140,map05142,map05150,map05152,map05167,map05168,map05203,map05322	complement activation [GO:0006956]; inflammatory response [GO:0006954]; extracellular region [GO:0005576];	GO:0000323,GO:0001664,GO:0001775,GO:0001796,GO:0001798,GO:0001817,GO:0001819,GO:0001932,GO:0001934,GO:0001969,GO:0001970,GO:0002250,GO:0002252,GO:0002253,GO:0002263,GO:0002274,GO:0002275,GO:0002283,GO:0002366,GO:0002376,GO:0002443,GO:0002444,GO:0002446,GO:0002449,GO:0002455,GO:0002460,GO:0002507,GO:0002520,GO:0002673,GO:0002675,GO:0002682,GO:0002684,GO:0002697,GO:0002699,GO:0002703,GO:0002705,GO:…	293640000	311590000	234430000	471740000	442300000	513690000	173540000	185450000	177400000	363160000	267750000	415530000	193220000	153230000	167530000	119310000	139140000	131930000	105410000	94677000	92626000	63626000	62143000	63123000		28.1295	28.2151	27.8046	28.8134	28.7205	28.9363	27.3707	27.4665	27.4024	28.436	27.9963
85	A0A060W602	no clusters	Complement component 6	-0.360313	0.245658	not significant	yes	all samples	Complement component	ko:K03995	ko04610,ko05020,ko05322,map04610,map05020,map05322	anatomical structure development [GO:0048856]; complement activation, alternative pathway [GO:0006957]; complement activation, classical pathway [GO:0006958]; killing of cells of another organism [GO:0031640]; extracellular region [GO:0005576]; membrane attack complex [GO:0005579];	GO:0002252,GO:0002253,GO:0002376,GO:0002673,GO:0002682,GO:0002684,GO:0002697,GO:0002920,GO:0005575,GO:0005576,GO:0005579,GO:0005615,GO:0005623,GO:0005886,GO:0005887,GO:0006807,GO:0006955,GO:0006956,GO:0006959,GO:0008150,GO:0008152,GO:0010468,GO:0010941,GO:0010942,GO:0016020,GO:0016021,GO:0019222,GO:0019538,GO:0030162,GO:0030449,GO:0031224,GO:0031226,GO:0031347,GO:0032101,GO:0032991,GO:0042981,GO:…	244950000	219310000	243240000	281270000	264670000	242660000	232220000	251470000	235810000	316380000	140750000	354260000	515070000	448310000	580510000	316190000	369970000	414430000	347560000	405180000	402040000	191170000	194730000	167320000		27.8679	27.7084	27.8578	28.0674	27.9796	27.8544	27.7909	27.9058	27.813	28.2371	27.0686
214	A0A060YSF5		C1q domain-containing protein	-1.81055	0.27	not significant			Complement component C1q domain.	-	-		-	NA	NA	NA	NA	NA	NA	105250000	116390000	128380000	NA	NA	NA	735280000	635720000	681430000	NA	NA	NA	514480000	563700000	539190000	NA	NA	NA		NA	NA	NA	NA	NA	NA	26.6492	26.7944	26.9358	NA	NA
86	A0A060YFI6	no clusters	Complement component C7	-0.639276	0.0389953	not significant	yes	all samples	Complement component	ko:K03995,ko:K03996	ko04610,ko05020,ko05322,map04610,map05020,map05322	complement activation, classical pathway [GO:0006958]; innate immune response [GO:0045087]; killing of cells of another organism [GO:0031640]; extracellular region [GO:0005576]; membrane attack complex [GO:0005579];	GO:0002252,GO:0002253,GO:0002376,GO:0002673,GO:0002682,GO:0002684,GO:0002697,GO:0002920,GO:0005575,GO:0005576,GO:0005579,GO:0005623,GO:0005886,GO:0005887,GO:0006807,GO:0006955,GO:0006956,GO:0006959,GO:0008150,GO:0008152,GO:0010468,GO:0016020,GO:0016021,GO:0019222,GO:0019538,GO:0030162,GO:0030449,GO:0031224,GO:0031226,GO:0031347,GO:0032101,GO:0032991,GO:0043170,GO:0044238,GO:0044425,GO:0044459,GO:…	130640000	126950000	134900000	147850000	145610000	136360000	170580000	152150000	175530000	146630000	222420000	108710000	210890000	167670000	151850000	111980000	116320000	158340000	316270000	343530000	387150000	323470000	330720000	334540000		26.961	26.9197	27.0073	27.1396	27.1175	27.0228	27.3459	27.1809	27.3871	27.1276	27.7287
26	A0A060YQU6		Anaphylatoxin-like domain-containing protein	1.03355	0.00201	not significant	yes		Si dkey-8k3.2	ko:K03989,ko:K03990,ko:K03994,ko:K06530	ko04145,ko04610,ko05020,ko05133,ko05134,ko05140,ko05142,ko05150,ko05152,ko05167,ko05168,ko05203,ko05322,map04145,map04610,map05020,map05133,map05134,map05140,map05142,map05150,map05152,map05167,map05168,map05203,map05322	endopeptidase inhibitor activity [GO:0004866]; extracellular space [GO:0005615];	-	469490000	456110000	374170000	437840000	404390000	405500000	348550000	346650000	354760000	570530000	421100000	610820000	285310000	288420000	260560000	237540000	281640000	290860000	396490000	441290000	466670000	94911000	94272000	93067000		28.8065	28.7648	28.4791	28.7058	28.5912	28.5951	28.3768	28.3689	28.4023	29.0877	28.6496
186	A0A060YT42		Alpha-amylase (EC 3.2.1.1)	-1.1723	0.411678	not significant	yes	NP_Bac only	Pancreatic alpha-amylase-like	ko:K01176	ko00500,ko01100,ko04973,map00500,map01100,map04973	alpha-amylase activity [GO:0004556]; metal ion binding [GO:0046872]; carbohydrate metabolic process [GO:0005975];	GO:0003674,GO:0003824,GO:0004553,GO:0004556,GO:0005488,GO:0005509,GO:0005575,GO:0005576,GO:0005615,GO:0005975,GO:0007586,GO:0008150,GO:0008152,GO:0009056,GO:0009605,GO:0009607,GO:0009617,GO:0016052,GO:0016160,GO:0016787,GO:0016798,GO:0031404,GO:0032501,GO:0043167,GO:0043168,GO:0043169,GO:0043207,GO:0044238,GO:0044245,GO:0044421,GO:0046872,GO:0050896,GO:0051704,GO:0051707,GO:0071704,GO:1901575	NA	NA	NA	50058000	42517000	56652000	31254000	30526000	33348000	NA	NA	NA	30747000	43180000	36834000	55502000	60107000	43798000	109150000	112590000	119920000	NA	NA	NA		NA	NA	NA	25.5771	25.3415	25.7556	24.8975	24.8635	24.9911	NA	NA
87	A0A060XMR6	no clusters	complement component C8 alpha chain	0.157017	0.545338	not significant	yes	all samples	Complement component 8, alpha polypeptide	ko:K03997	ko04610,ko05020,ko05146,ko05322,map04610,map05020,map05146,map05322	complement activation, classical pathway [GO:0006958]; innate immune response [GO:0045087]; killing of cells of another organism [GO:0031640]; extracellular region [GO:0005576]; membrane attack complex [GO:0005579];	GO:0001848,GO:0002252,GO:0002253,GO:0002376,GO:0002673,GO:0002682,GO:0002684,GO:0002697,GO:0002920,GO:0003674,GO:0005488,GO:0005515,GO:0005575,GO:0005576,GO:0005579,GO:0005615,GO:0005623,GO:0005886,GO:0005887,GO:0006807,GO:0006955,GO:0006956,GO:0006959,GO:0008150,GO:0008152,GO:0009987,GO:0010468,GO:0016020,GO:0016021,GO:0019222,GO:0019538,GO:0019835,GO:0030162,GO:0030449,GO:0031224,GO:0031226,GO:…	95211000	68224000	92283000	64706000	56758000	64431000	67887000	74570000	68788000	98227000	69540000	114900000	104220000	103720000	120020000	71314000	56392000	59619000	95885000	101370000	118380000	57527000	61514000	58726000		26.5046	26.0238	26.4596	25.9474	25.7583	25.9413	26.0166	26.1521	26.0357	26.5496	26.0513
272	A0A060YTY3		Ig-like domain-containing protein	1.34841	0.13	not significant			Immunoglobulin V-Type	-	-		-	NA	NA	NA	NA	NA	NA	125450000	119820000	101090000	NA	NA	NA	NA	NA	NA	NA	NA	NA	NA	NA	NA	NA	NA	NA		NA	NA	NA	NA	NA	NA	26.9025	26.8363	26.5911	NA	NA
88	A0A060YDR3	no clusters	Complement component 8 subunit beta	-0.0423446	0.937752	not significant	yes	all samples	Complement component 8, beta polypeptide	ko:K03998,ko:K20054	ko04610,ko05020,ko05146,ko05322,map04610,map05020,map05146,map05322	complement activation, classical pathway [GO:0006958]; innate immune response [GO:0045087]; killing of cells of another organism [GO:0031640]; extracellular region [GO:0005576]; membrane attack complex [GO:0005579];	GO:0002252,GO:0002253,GO:0002376,GO:0002673,GO:0002682,GO:0002684,GO:0002697,GO:0002920,GO:0003674,GO:0005488,GO:0005575,GO:0005576,GO:0005579,GO:0005615,GO:0005623,GO:0005886,GO:0005887,GO:0006807,GO:0006955,GO:0006956,GO:0006959,GO:0008150,GO:0008152,GO:0009987,GO:0010468,GO:0016020,GO:0016021,GO:0019222,GO:0019538,GO:0019835,GO:0030162,GO:0030449,GO:0031224,GO:0031226,GO:0031347,GO:0032101,GO:…	125390000	166700000	107740000	211350000	199620000	193750000	190310000	178950000	193060000	169840000	147600000	240060000	256330000	256280000	196360000	139510000	111860000	119320000	347830000	370760000	393270000	97438000	94260000	95557000		26.9018	27.3127	26.683	27.6551	27.5727	27.5296	27.5038	27.415	27.5245	27.3396	27.1371
89	A0A060XAE5	no clusters	Complement component C9	-0.0522136	0.85186	not significant	yes	all samples	Complement component	ko:K04000	ko04610,ko05020,ko05146,ko05322,map04610,map05020,map05146,map05322	complement activation, classical pathway [GO:0006958]; innate immune response [GO:0045087]; killing of cells of another organism [GO:0031640]; extracellular region [GO:0005576]; membrane attack complex [GO:0005579];	GO:0001897,GO:0001906,GO:0001907,GO:0002673,GO:0002682,GO:0002697,GO:0002920,GO:0005575,GO:0005576,GO:0005579,GO:0005615,GO:0005622,GO:0005623,GO:0005737,GO:0005829,GO:0005886,GO:0005887,GO:0006950,GO:0007596,GO:0007599,GO:0008150,GO:0009611,GO:0009987,GO:0010468,GO:0016020,GO:0016021,GO:0016043,GO:0019222,GO:0019835,GO:0019836,GO:0022607,GO:0030162,GO:0030449,GO:0031224,GO:0031226,GO:0031347,GO:…	851030000	840240000	708560000	915260000	957620000	992340000	786140000	752410000	792000000	749520000	926580000	783050000	959900000	809510000	1.0018e+09	873710000	795030000	813020000	1320200000	1.4578e+09	1.5432e+09	961390000	996120000	889090000		29.6646	29.6462	29.4003	29.7696	29.8349	29.8863	29.5502	29.4869	29.5609	29.4814	29.7873
90	A0A060Y4F1	no clusters	Complement C1s subcomponent-like, Peptidase S1 domain-containing protein	-1.41841	0.0693163	not significant	yes	NP_Bac only	Belongs to the peptidase S1 family	ko:K01331,ko:K03993	ko04610,ko05133,ko05150,ko05322,map04610,map05133,map05150,map05322	serine-type endopeptidase activity [GO:0004252]; proteolysis [GO:0006508];	GO:0001867,GO:0002250,GO:0002252,GO:0002253,GO:0002376,GO:0002443,GO:0002449,GO:0002455,GO:0002460,GO:0002673,GO:0002682,GO:0002684,GO:0002697,GO:0002920,GO:0003674,GO:0003824,GO:0004175,GO:0004252,GO:0005488,GO:0005515,GO:0005575,GO:0005576,GO:0005615,GO:0006508,GO:0006807,GO:0006950,GO:0006952,GO:0006955,GO:0006956,GO:0006958,GO:0006959,GO:0007275,GO:0007399,GO:0008150,GO:0008152,GO:0008233,GO:…	36194000	28583000	NA	42531000	44569000	49200000	39900000	41855000	38127000	NA	NA	NA	78733000	69552000	74536000	47277000	46636000	42708000	87625000	96821000	112730000	53880000	49759000	45067000		25.1092	24.7687	NA	25.342	25.4095	25.5522	25.2499	25.3189	25.1843	NA	NA
121	A0A060YM51		Apolipoprotein E	-1.61841	1.54e-05	AP < NP	yes		apolipoprotein	ko:K04524	ko04979,ko05010,map04979,map05010	lipid binding [GO:0008289]; lipid transport [GO:0006869]; lipoprotein metabolic process [GO:0042157]; extracellular region [GO:0005576];	GO:0000302,GO:0000323,GO:0001101,GO:0001523,GO:0001540,GO:0001558,GO:0001568,GO:0001932,GO:0001933,GO:0001936,GO:0001937,GO:0001941,GO:0001944,GO:0002021,GO:0003008,GO:0003013,GO:0003018,GO:0003674,GO:0005102,GO:0005198,GO:0005215,GO:0005319,GO:0005488,GO:0005496,GO:0005515,GO:0005539,GO:0005543,GO:0005575,GO:0005576,GO:0005615,GO:0005622,GO:0005623,GO:0005634,GO:0005635,GO:0005737,GO:0005764,GO:…	133070000	170440000	227900000	159930000	160370000	149450000	165460000	179780000	178140000	186100000	166920000	179180000	735440000	670000000	456740000	340670000	267860000	274450000	724510000	823690000	1.0027e+09	661350000	663680000	555000000		26.9876	27.3447	27.7638	27.2529	27.2568	27.1551	27.3019	27.4217	27.4084	27.4715	27.3146
91	A0A060YB34	no clusters	Complement C2 (EC 3.4.21.43)	0.274672	0.346396	not significant	yes	all samples	Complement C2-like	ko:K01332	ko04610,ko05133,ko05150,ko05322,map04610,map05133,map05150,map05322	serine-type endopeptidase activity [GO:0004252]; complement activation [GO:0006956]; extracellular region [GO:0005576];	-	45291000	70297000	63601000	52882000	62256000	63626000	40529000	48036000	44020000	74887000	86557000	116480000	98460000	86554000	91094000	74562000	65986000	77681000	66951000	67540000	80792000	28638000	29540000	35201000		25.4327	26.067	25.9225	25.6563	25.8917	25.9231	25.2725	25.5176	25.3917	26.1582	26.3671
114	A0A060W7T7		Plasminogen	-1.62133	0.00201	AP < NP	yes		Plasmin dissolves the fibrin of blood clots and acts as a proteolytic factor in a variety of other processes including embryonic development, tissue remodeling, tumor invasion, and inflammation. In ovulation, weakens the walls of the Graafian follicle. It activates the urokinase-type plasminogen activator, collagenases and several complement zymogens, such as C1 and C5. Cleavage of fibronectin an…	ko:K01315,ko:K09644	ko04080,ko04610,ko04979,ko05150,ko05164,map04080,map04610,map04979,map05150,map05164	serine-type endopeptidase activity [GO:0004252]; proteolysis [GO:0006508];	GO:0000003,GO:0001568,GO:0001701,GO:0001890,GO:0001892,GO:0001944,GO:0001968,GO:0002376,GO:0002576,GO:0003006,GO:0003008,GO:0003013,GO:0003674,GO:0003823,GO:0003824,GO:0004175,GO:0004252,GO:0004857,GO:0004866,GO:0005102,GO:0005488,GO:0005515,GO:0005539,GO:0005575,GO:0005576,GO:0005615,GO:0005622,GO:0005623,GO:0005737,GO:0005886,GO:0006508,GO:0006629,GO:0006807,GO:0006810,GO:0006887,GO:0006928,GO:…	69054000	74528000	82818000	71042000	69820000	79537000	68590000	76173000	71330000	63717000	NA	42937000	210380000	195990000	141960000	97472000	136440000	118400000	739480000	587030000	689970000	155280000	189990000	138170000		26.0412	26.1513	26.3034	26.0822	26.0571	26.2451	26.0315	26.1828	26.088	25.9252	NA
188	A0A060YC37		Cystatin B	-1.63496	0.0153	AP < NP	yes		Prostaglandin D2 synthase 21kDa (brain)	ko:K01830	ko00590,ko01100,map00590,map01100	small molecule binding [GO:0036094];	-	24804000	32170000	NA	37452000	36094000	33073000	NA	NA	NA	NA	NA	NA	96384000	73196000	49126000	65012000	42466000	48080000	40310000	38628000	48474000	NA	NA	NA		24.5641	24.9392	NA	25.1585	25.1053	24.9792	NA	NA	NA	NA	NA
92	A0A061A5J4	no clusters	Complement C2	-0.221702	0.856576	not significant	yes	NP_Bac only	Complement C2-like	ko:K01332	ko04610,ko05133,ko05150,ko05322,map04610,map05133,map05150,map05322	serine-type endopeptidase activity [GO:0004252]; complement activation [GO:0006956]; proteolysis [GO:0006508]; extracellular region [GO:0005576];	-	20430000	43994000	24268000	26209000	21706000	24302000	16356000	15285000	17188000	73360000	NA	54770000	53473000	82704000	49525000	NA	NA	NA	31439000	38925000	28896000	37213000	31037000	24608000		24.2842	25.3908	24.5326	24.6436	24.3716	24.5346	23.9633	23.8656	24.0349	26.1285	NA
93	A0A060WK53	no clusters	Complement C2	-0.309529	0.357169	not significant	yes	all samples	Belongs to the peptidase S1 family	ko:K01332,ko:K01335	ko04610,ko05133,ko05150,ko05322,map04610,map05133,map05150,map05322	serine-type endopeptidase activity [GO:0004252]; complement activation, classical pathway [GO:0006958]; proteolysis [GO:0006508]; extracellular region [GO:0005576];	GO:0001848,GO:0002250,GO:0002252,GO:0002253,GO:0002376,GO:0002443,GO:0002449,GO:0002455,GO:0002460,GO:0002673,GO:0002682,GO:0002684,GO:0002697,GO:0002920,GO:0003674,GO:0003824,GO:0004175,GO:0004252,GO:0005488,GO:0005515,GO:0005575,GO:0005576,GO:0005615,GO:0005623,GO:0005886,GO:0006508,GO:0006807,GO:0006950,GO:0006952,GO:0006955,GO:0006956,GO:0006957,GO:0006958,GO:0006959,GO:0008150,GO:0008152,GO:…	68466000	54889000	39530000	50812000	50323000	63576000	61765000	61805000	62109000	57678000	74390000	42418000	134100000	139720000	90469000	117840000	103050000	105690000	61028000	58635000	65635000	56773000	60438000	49035000		26.0289	25.71	25.2364	25.5987	25.5847	25.922	25.8803	25.8812	25.8883	25.7815	26.1486
134	A0A060YBS8		Complement factor H, Sushi domain-containing protein	-1.64677	2.24e-06	AP < NP	yes		Complement factor	ko:K04004	ko04610,ko05150,map04610,map05150		-	339420000	279220000	442130000	390290000	322320000	413930000	196200000	193130000	230050000	335740000	791540000	383300000	1.7929e+09	1.5358e+09	2.0405e+09	706880000	758450000	819580000	1.9742e+09	2205600000	2509300000	746430000	740140000	622300000		28.3385	28.0568	28.7199	28.54	28.2639	28.6248	27.5477	27.525	27.7774	28.3228	29.5601
43	A0A060XW02		Complement C3-like	1.09379	0.352953	not significant	yes	NP_Bac only	Complement C3-like	ko:K03989,ko:K03990,ko:K03994,ko:K06530	ko04145,ko04610,ko05020,ko05133,ko05134,ko05140,ko05142,ko05150,ko05152,ko05167,ko05168,ko05203,ko05322,map04145,map04610,map05020,map05133,map05134,map05140,map05142,map05150,map05152,map05167,map05168,map05203,map05322		GO:0000323,GO:0001664,GO:0001775,GO:0001796,GO:0001798,GO:0001817,GO:0001819,GO:0001932,GO:0001934,GO:0001969,GO:0001970,GO:0002250,GO:0002252,GO:0002253,GO:0002263,GO:0002274,GO:0002275,GO:0002283,GO:0002366,GO:0002376,GO:0002443,GO:0002444,GO:0002446,GO:0002449,GO:0002455,GO:0002460,GO:0002507,GO:0002520,GO:0002673,GO:0002675,GO:0002682,GO:0002684,GO:0002697,GO:0002699,GO:0002703,GO:0002705,GO:…	112770000	79950000	NA	53064000	52433000	51715000	108350000	117280000	108680000	73501000	NA	215670000	23913000	64064000	138960000	48989000	99023000	95172000	80155000	69357000	72455000	NA	NA	NA		26.7488	26.2526	NA	25.6612	25.644	25.6241	26.6911	26.8054	26.6955	26.1313	NA
149	A0A060XNK3		Transthyretin	-1.69705	0.0252	AP < NP	yes	NP_Bac only	Thyroid hormone-binding protein. Probably transports thyroxine from the bloodstream to the brain	ko:K20731	ko04918,map04918	hormone activity [GO:0005179]; thyroid hormone binding [GO:0070324]; extracellular space [GO:0005615];	GO:0000003,GO:0000323,GO:0001523,GO:0001555,GO:0001775,GO:0002252,GO:0002263,GO:0002274,GO:0002275,GO:0002283,GO:0002366,GO:0002376,GO:0002443,GO:0002444,GO:0002446,GO:0003006,GO:0003674,GO:0005488,GO:0005515,GO:0005575,GO:0005576,GO:0005615,GO:0005622,GO:0005623,GO:0005737,GO:0005764,GO:0005766,GO:0005773,GO:0005775,GO:0006066,GO:0006575,GO:0006629,GO:0006720,GO:0006721,GO:0006725,GO:0006807,GO:…	296430000	252210000	244020000	270720000	157310000	189950000	153760000	102260000	126200000	NA	NA	NA	506830000	415020000	359560000	232400000	81210000	292550000	538920000	496940000	520740000	544900000	546080000	360050000		28.1431	27.9101	27.8624	28.0122	27.229	27.501	27.1961	26.6077	26.9111	NA	NA
252	A0A060XWD1		Serpin domain-containing protein	1.31312	0.07	not significant			Serine (or cysteine) peptidase inhibitor, clade F, member	ko:K03983	ko04610,map04610		GO:0001568,GO:0001817,GO:0001819,GO:0001932,GO:0001934,GO:0001944,GO:0001990,GO:0002020,GO:0002034,GO:0002576,GO:0003008,GO:0003013,GO:0003014,GO:0003018,GO:0003044,GO:0003071,GO:0003072,GO:0003073,GO:0003081,GO:0003674,GO:0004857,GO:0004866,GO:0004867,GO:0005488,GO:0005515,GO:0005575,GO:0005576,GO:0005577,GO:0005615,GO:0005622,GO:0005623,GO:0005737,GO:0006355,GO:0006357,GO:0006810,GO:0006887,GO:…	198500000	48149000	81310000	NA	NA	NA	NA	NA	NA	NA	NA	NA	NA	NA	NA	NA	NA	NA	NA	NA	NA	NA	NA	NA		27.5646	25.521	26.2769	NA	NA	NA	NA	NA	NA	NA	NA
96	A0A060W3H4		Apolipoprotein B-100	-1.71426	0.000259	AP < NP	yes		apolipoprotein	ko:K14462	ko04975,ko04977,ko04979,map04975,map04977,map04979	lipid transporter activity [GO:0005319];	GO:0000003,GO:0000323,GO:0001101,GO:0001523,GO:0001568,GO:0001701,GO:0001944,GO:0002218,GO:0002221,GO:0002224,GO:0002237,GO:0002253,GO:0002376,GO:0002682,GO:0002684,GO:0002757,GO:0002758,GO:0002764,GO:0003674,GO:0005102,GO:0005215,GO:0005319,GO:0005488,GO:0005515,GO:0005539,GO:0005543,GO:0005575,GO:0005576,GO:0005615,GO:0005622,GO:0005623,GO:0005737,GO:0005764,GO:0005768,GO:0005769,GO:0005773,GO:…	62559000	50671000	33489000	89468000	84581000	79945000	21567000	18812000	21389000	29999000	9928000	93029000	170820000	189780000	161260000	94439000	92884000	99205000	194020000	211150000	220390000	181390000	180750000	178490000		25.8987	25.5947	24.9972	26.4149	26.3338	26.2525	24.3623	24.1651	24.3504	24.8384	23.2431
190	A0A060XQ20		Zona pellucida sperm-binding protein 3	-1.74796	0.00509	AP < NP	yes	NP_Bac only	Zona pellucida sperm-binding protein 3-like	ko:K19928	-	structural constituent of egg coat [GO:0035804]; binding of sperm to zona pellucida [GO:0007339]; egg coat formation [GO:0035803]; positive regulation of acrosome reaction [GO:2000344]; egg coat [GO:0035805]; extracellular region [GO:0005576]; plasma membrane [GO:0005886];	-	NA	NA	NA	NA	NA	NA	25045000	19549000	23332000	18637000	NA	21648000	94922000	100220000	60121000	33351000	29925000	28565000	NA	NA	NA	67222000	73608000	57083000		NA	NA	NA	NA	NA	NA	24.578	24.2206	24.4758	24.1517	NA
148	A0A060WW01		Alpha-2-macroglobulin	-1.8246	0.0258	AP < NP	yes		Alpha-2-macroglobulin-like	ko:K03910	ko04610,map04610		GO:0000003,GO:0001101,GO:0001553,GO:0001868,GO:0001869,GO:0002020,GO:0002376,GO:0002437,GO:0002438,GO:0002526,GO:0002576,GO:0002673,GO:0002682,GO:0002683,GO:0002697,GO:0002698,GO:0002920,GO:0002921,GO:0003006,GO:0003674,GO:0004857,GO:0004866,GO:0004867,GO:0005096,GO:0005102,GO:0005488,GO:0005515,GO:0005575,GO:0005576,GO:0005615,GO:0005622,GO:0005623,GO:0005737,GO:0005829,GO:0006807,GO:0006810,GO:…	290590000	428470000	349090000	169900000	205980000	121890000	255270000	286220000	243890000	NA	NA	NA	727980000	670750000	339810000	408700000	207250000	275930000	708900000	833670000	919440000	302270000	216780000	252960000		28.1144	28.6746	28.379	27.3401	27.6179	26.861	27.9274	28.0925	27.8617	NA	NA
94	A0A060YAF2	no clusters	Complement C2	-0.395229	0.59384	not significant	yes	all samples	complement activation	ko:K01332,ko:K01335	ko04610,ko05133,ko05150,ko05322,map04610,map05133,map05150,map05322	serine-type endopeptidase activity [GO:0004252]; complement activation [GO:0006956]; proteolysis [GO:0006508]; extracellular region [GO:0005576];	GO:0001848,GO:0002250,GO:0002252,GO:0002253,GO:0002376,GO:0002443,GO:0002449,GO:0002455,GO:0002460,GO:0002673,GO:0002682,GO:0002684,GO:0002697,GO:0002920,GO:0003674,GO:0003824,GO:0004175,GO:0004252,GO:0005488,GO:0005515,GO:0005575,GO:0005576,GO:0005615,GO:0005623,GO:0005886,GO:0006508,GO:0006807,GO:0006950,GO:0006952,GO:0006955,GO:0006956,GO:0006957,GO:0006958,GO:0006959,GO:0008150,GO:0008152,GO:…	61834000	48853000	NA	38064000	43098000	45321000	33796000	32509000	29079000	NA	NA	NA	34912000	42899000	36985000	38832000	27916000	40464000	43456000	47586000	55656000	39622000	NA	38304000		25.8819	25.5419	NA	25.1819	25.3611	25.4337	25.0103	24.9543	24.7935	NA	NA
95	A0A060WJM5	no clusters	Complement C2	0.789657	0.294868	not significant	yes	all samples	Belongs to the peptidase S1 family	ko:K01332,ko:K01335	ko04610,ko05133,ko05150,ko05322,map04610,map05133,map05150,map05322	serine-type endopeptidase activity [GO:0004252]; complement activation [GO:0006956]; extracellular region [GO:0005576];	GO:0001848,GO:0002250,GO:0002252,GO:0002253,GO:0002376,GO:0002443,GO:0002449,GO:0002455,GO:0002460,GO:0002673,GO:0002682,GO:0002684,GO:0002697,GO:0002920,GO:0003674,GO:0003824,GO:0004175,GO:0004252,GO:0005488,GO:0005515,GO:0005575,GO:0005576,GO:0005615,GO:0005623,GO:0005886,GO:0006508,GO:0006807,GO:0006950,GO:0006952,GO:0006955,GO:0006956,GO:0006957,GO:0006958,GO:0006959,GO:0008150,GO:0008152,GO:…	56145000	39015000	NA	61055000	57860000	56357000	24091000	25061000	19793000	NA	NA	NA	104910000	66817000	62593000	76417000	72276000	63074000	NA	NA	NA	NA	NA	NA		25.7427	25.2175	NA	25.8636	25.7861	25.7481	24.522	24.5789	24.2385	NA	NA
96	A0A060Y5T9	no clusters	Cystatin fetuin-B-type domain-containing protein	0.472327	0.0330967	not significant	yes	all samples	Fetuin B	-	-	cysteine-type endopeptidase inhibitor activity [GO:0004869]; protease binding [GO:0002020]; sperm flagellum [GO:0036126];	GO:0000003,GO:0003674,GO:0004857,GO:0004866,GO:0005575,GO:0005576,GO:0007338,GO:0007339,GO:0008037,GO:0008150,GO:0008191,GO:0009566,GO:0009892,GO:0009987,GO:0009988,GO:0010466,GO:0010605,GO:0010951,GO:0019222,GO:0019953,GO:0022414,GO:0030162,GO:0030234,GO:0030414,GO:0031323,GO:0031324,GO:0032268,GO:0032269,GO:0035036,GO:0043086,GO:0044092,GO:0044703,GO:0045861,GO:0048519,GO:0048523,GO:0050789,GO:…	2201700000	2148000000	2227100000	1395700000	1362300000	1342900000	1186000000	1155400000	1079100000	1.654e+09	2.0476e+09	1.5676e+09	1.6683e+09	1.8486e+09	2.1332e+09	1207800000	1455400000	1.6333e+09	2652700000	1.7255e+09	1.0601e+09	660460000	653150000	744220000		31.036	31.0003	31.0525	30.3783	30.3434	30.3227	30.1435	30.1057	30.0072	30.6233	30.9313
97	A0A060XA94	no clusters	Type-4 ice-structuring protein LS-12-like	0.307181	0.106192	not significant	yes	all samples	Antifreeze protein type IV	-	-	lipid binding [GO:0008289]; lipid transport [GO:0006869]; lipoprotein metabolic process [GO:0042157]; extracellular region [GO:0005576];	-	198260000	266040000	208670000	224360000	216230000	259900000	209040000	222260000	202070000	617760000	770240000	563450000	279750000	267250000	215970000	225090000	183700000	178120000	267810000	375960000	436630000	228700000	221510000	196810000		27.5628	27.9871	27.6366	27.7412	27.688	27.9534	27.6392	27.7277	27.5903	29.2025	29.5207
98	A0A060YH37	no clusters	Myosin heavy chain, striated muscle-like isoform X2	0.489633	0.0367322	not significant	yes	all samples	PRY	-	-	-	-	467550000	418600000	480070000	687010000	639520000	682370000	400920000	389420000	387650000	403680000	599830000	447740000	531530000	523860000	571310000	299440000	380250000	377730000	533530000	595190000	684730000	239090000	236600000	190770000		28.8005	28.641	28.8387	29.3558	29.2524	29.346	28.5787	28.5368	28.5302	28.5886	29.16
99	A0A060XUW4	no clusters	SUEL-type lectin domain-containing protein	1.43892	0.00908698	not significant	yes	all samples	L-rhamnose-binding lectin CSL2-like	-	-	galactose binding [GO:0005534]; melibiose binding [GO:1903777]; rhamnose binding [GO:0033296]; cortical granule [GO:0060473]; cytoplasmic side of plasma membrane [GO:0009898]; extracellular space [GO:0005615]; germinal vesicle [GO:0042585]; perivitelline space [GO:0098595];	-	162370000	162670000	224820000	143080000	140540000	127440000	66935000	71658000	78732000	67316000	NA	58289000	102560000	71849000	86603000	63088000	59055000	79694000	110720000	63260000	86489000	NA	NA	NA		27.2747	27.2774	27.7442	27.0922	27.0664	26.9252	25.9963	26.0946	26.2304	26.0044	NA
100	A0A060YXV0	no clusters	Proteoglycan 4	-0.512043	0.515569	not significant	yes	NP_Bac only	proteoglycan	-	-	-	GO:0001817,GO:0001818,GO:0002376,GO:0002520,GO:0005575,GO:0005576,GO:0005615,GO:0007275,GO:0008150,GO:0008283,GO:0009889,GO:0009890,GO:0009892,GO:0010556,GO:0010558,GO:0010605,GO:0019222,GO:0030097,GO:0031323,GO:0031324,GO:0031326,GO:0031327,GO:0032501,GO:0032502,GO:0032675,GO:0032715,GO:0042035,GO:0042036,GO:0042127,GO:0044421,GO:0045408,GO:0045409,GO:0048513,GO:0048519,GO:0048523,GO:0048534,GO:…	49080000	NA	94276000	60509000	54965000	59482000	63125000	50385000	68979000	61357000	271640000	68757000	76501000	112200000	113540000	37505000	63836000	69810000	86049000	95294000	111050000	85399000	86162000	91353000		25.5486	NA	26.4904	25.8506	25.712	25.8259	25.9117	25.5865	26.0397	25.8707	28.0171
101	A0A060YD65	no clusters	Complement component C1q	0.0516872	0.937752	not significant	yes	all samples	Complement component C1q domain.	-	-	-	-	205150000	221110000	282810000	207680000	200540000	242780000	55627000	58547000	52709000	123340000	93115000	117780000	191050000	234220000	411920000	NA	215700000	193330000	139400000	135780000	170590000	102860000	111340000	92067000		27.6121	27.7202	28.0753	27.6298	27.5793	27.8551	25.7293	25.8031	25.6515	26.8781	26.4725
102	A0A060X8D9	no clusters	Olfactomedin-4	-0.0650431	0.818659	not significant	yes	all samples	Olfactomedin-like domains	-	-	-	-	92003000	102940000	115140000	108530000	108680000	112550000	66287000	59493000	63935000	147100000	118120000	81021000	108100000	98111000	94468000	76600000	64492000	65936000	156080000	157290000	228000000	110290000	115690000	92109000		26.4552	26.6172	26.7788	26.6935	26.6955	26.746	25.9822	25.8262	25.9301	27.1322	26.8157
103	A0A060Y2D6	no clusters	F5/8 type C domain-containing protein	-0.368417	0.298364	not significant	yes	all samples	eel-Fucolectin Tachylectin-4 Pentaxrin-1 Domain	-	-	fucose binding [GO:0042806]; regulation of cellular defense response [GO:0010185]; regulation of complement activation, lectin pathway [GO:0001868];	-	47920000	46542000	32534000	45598000	39291000	48556000	52852000	58149000	59650000	84746000	371460000	87027000	156590000	128480000	97971000	90824000	106010000	105800000	95449000	113350000	131820000	54082000	56106000	54553000		25.5141	25.472	24.9554	25.4425	25.2277	25.5331	25.6555	25.7933	25.83	26.3366	28.4686
104	A0A060WZN4	no clusters	Sex hormone-binding globulin beta form	-0.273595	0.352396	not significant	yes	all samples	Growth arrest-specific	-	-	androgen binding [GO:0005497]; estradiol binding [GO:1903924]; steroid hormone binding [GO:1990239]; extracellular space [GO:0005615];	-	150170000	133260000	107920000	153400000	171850000	106080000	116030000	127880000	120290000	161720000	112610000	121340000	198930000	184140000	149610000	131700000	80609000	105360000	181850000	190580000	170100000	174510000	178030000	193090000		27.162	26.9897	26.6854	27.1927	27.3566	26.6606	26.7899	26.9302	26.8419	27.2689	26.7468
107	A0A060Y1K2		Sushi domain-containing protein	-1.01986	0.00229	AP < NP	yes		Complement factor	ko:K04004	ko04610,ko05150,map04610,map05150		-	105230000	236140000	431790000	65528000	69227000	64226000	102240000	105100000	100640000	73004000	69258000	94870000	543700000	541640000	440700000	285740000	124730000	225310000	259230000	306720000	297350000	100180000	129940000	123070000		26.649	27.8151	28.6858	25.9656	26.0448	25.9367	26.6074	26.6472	26.5846	26.1215	26.0455
147	A0A060XA23		Serpin domain-containing protein	-1.96832	0.0849404	not significant	yes	NP_Bac only	Serine (or cysteine) peptidase inhibitor, clade F, member	ko:K03983	ko04610,map04610	serine-type endopeptidase inhibitor activity [GO:0004867]; extracellular space [GO:0005615];	GO:0001568,GO:0001817,GO:0001819,GO:0001932,GO:0001934,GO:0001944,GO:0001990,GO:0002020,GO:0002034,GO:0002576,GO:0003008,GO:0003013,GO:0003014,GO:0003018,GO:0003044,GO:0003071,GO:0003072,GO:0003073,GO:0003081,GO:0003674,GO:0004857,GO:0004866,GO:0004867,GO:0005488,GO:0005515,GO:0005575,GO:0005576,GO:0005577,GO:0005615,GO:0005622,GO:0005623,GO:0005737,GO:0006355,GO:0006357,GO:0006810,GO:0006887,GO:…	89234000	39620000	63625000	79375000	78474000	69833000	87387000	87725000	84039000	NA	NA	NA	89711000	92421000	103240000	81633000	108580000	96111000	221980000	254540000	253050000	85428000	104920000	93816000		26.4111	25.2397	25.9231	26.2422	26.2257	26.0574	26.3809	26.3865	26.3246	NA	NA
105	A0A060W2L1	no clusters	Olfactomedin-like domain-containing protein	-0.581161	0.11301	not significant	yes	all samples	Olfactomedin-4-like	-	-	-	-	55331000	35608000	NA	62483000	39566000	70535000	35222000	35621000	31980000	33808000	97030000	74492000	85797000	98316000	45659000	71602000	65817000	55495000	94149000	109530000	112040000	81346000	71874000	64109000		25.7216	25.0857	NA	25.897	25.2378	26.0718	25.07	25.0862	24.9307	25.0109	26.5319
237	A0A060XAV6		Uncharacterized protein	-1.18349	0.1	not significant			Fibrinogen-like 1	-	-		GO:0005575,GO:0005576,GO:0005577,GO:0005615,GO:0006066,GO:0006109,GO:0006629,GO:0007275,GO:0008150,GO:0008152,GO:0008202,GO:0008203,GO:0009888,GO:0010033,GO:0010675,GO:0010906,GO:0014070,GO:0016125,GO:0019222,GO:0031323,GO:0032501,GO:0032502,GO:0032991,GO:0035634,GO:0042221,GO:0044238,GO:0044281,GO:0044421,GO:0048513,GO:0048731,GO:0048856,GO:0050789,GO:0050794,GO:0050896,GO:0060612,GO:0061448,GO:…	NA	NA	NA	NA	NA	NA	NA	NA	NA	NA	NA	NA	NA	NA	NA	NA	NA	NA	56108000	55517000	63199000	NA	NA	NA		NA	NA	NA	NA	NA	NA	NA	NA	NA	NA	NA
106	A0A060XKA1	no clusters	Cystatin fetuin-A-type domain-containing protein	0.219189	0.349967	not significant	yes	all samples	Belongs to the fetuin family	-	-	cysteine-type endopeptidase inhibitor activity [GO:0004869]; extracellular space [GO:0005615];	GO:0000003,GO:0001501,GO:0001503,GO:0001558,GO:0001775,GO:0001932,GO:0001933,GO:0002252,GO:0002263,GO:0002274,GO:0002275,GO:0002283,GO:0002366,GO:0002376,GO:0002443,GO:0002444,GO:0002446,GO:0002526,GO:0002576,GO:0003006,GO:0003674,GO:0004857,GO:0004860,GO:0004866,GO:0005575,GO:0005576,GO:0005615,GO:0005622,GO:0005623,GO:0005737,GO:0005783,GO:0005788,GO:0005794,GO:0005886,GO:0006464,GO:0006469,GO:…	1.8847e+09	2560700000	1.6735e+09	1319200000	1142200000	1350700000	1.9267e+09	1.8372e+09	1.7794e+09	1.6533e+09	1.6034e+09	1.6982e+09	2242400000	2632100000	2.0681e+09	1.5079e+09	1.7775e+09	1348700000	1.6246e+09	1.6063e+09	1.7448e+09	1.4899e+09	1421600000	1390000000		30.8117	31.2539	30.6402	30.297	30.0892	30.3311	30.8435	30.7749	30.7287	30.6227	30.5785
107	A0A061A7A8	no clusters	Inter-alpha-trypsin inhibitor heavy chain H3-like isoform X3 [Scyliorhinus canicula]	-0.820284	0.0284936	not significant	yes	all samples	Inter-alpha-trypsin inhibitor heavy chain	-	-	-	-	106840000	102580000	54039000	97785000	89742000	97406000	45995000	51799000	51988000	119890000	53995000	106820000	305560000	286320000	208600000	225470000	161250000	189620000	304430000	145400000	110900000	66157000	57784000	57476000		26.6709	26.6122	25.6875	26.5431	26.4193	26.5375	25.455	25.6264	25.6317	26.8371	25.6863
108	Q2WFI5	no clusters	Sex hormone-binding globulin	-0.97205	0.00908698	not significant	yes	all samples	Sex hormone binding globulin	-	-	androgen binding [GO:0005497]; estradiol binding [GO:1903924]; hormone binding [GO:0042562]; steroid hormone binding [GO:1990239]; response to estradiol [GO:0032355]; extracellular space [GO:0005615];	GO:0000003,GO:0003006,GO:0003674,GO:0005488,GO:0005497,GO:0005575,GO:0005576,GO:0005615,GO:0007276,GO:0007283,GO:0007285,GO:0008150,GO:0009987,GO:0016049,GO:0019953,GO:0022412,GO:0022414,GO:0030154,GO:0032501,GO:0032502,GO:0032504,GO:0040007,GO:0042562,GO:0044421,GO:0044703,GO:0048232,GO:0048468,GO:0048588,GO:0048589,GO:0048609,GO:0048856,GO:0048869,GO:0051704	349930000	276150000	233980000	373760000	356160000	386410000	636790000	646870000	676840000	421560000	458230000	598440000	808790000	754810000	778970000	359700000	409950000	349720000	1439900000	1.5503e+09	1.6918e+09	1.6115e+09	1.6595e+09	1.815e+09		28.3825	28.0409	27.8018	28.4775	28.408	28.5256	29.2462	29.2689	29.3342	28.6512	28.7715
201	A0A060XD49		Ig-like domain-containing protein	-1.06425	0.13	not significant			Immunoglobulin V-Type	-	-		-	NA	NA	NA	NA	NA	NA	NA	NA	NA	NA	NA	NA	33671000	38305000	NA	NA	NA	NA	NA	NA	NA	NA	NA	NA		NA	NA	NA	NA	NA	NA	NA	NA	NA	NA	NA
109	A0A060YXK5	no clusters	Catechol O-methyltransferase domain-containing protein 1-like	0.912441	0.460729	not significant	yes	NP_Bac only	Catechol O-methyltransferase domain-containing protein 1-like	-	-	O-methyltransferase activity [GO:0008171]; methylation [GO:0032259];	-	409450000	466620000	597400000	519990000	561120000	452950000	69143000	71911000	66211000	NA	NA	NA	207720000	175820000	NA	1148100000	850380000	1162700000	NA	NA	NA	135290000	NA	106940000		28.6091	28.7977	29.1541	28.9539	29.0637	28.7548	26.0431	26.0997	25.9806	NA	NA
158	A0A060XWS9		Alpha-1-antitrypsin-like protein	-1.07983	0.0459	AP < NP	yes		Belongs to the serpin family	ko:K03984,ko:K04525	ko04610,map04610	serine-type endopeptidase inhibitor activity [GO:0004867]; extracellular space [GO:0005615];	GO:0001101,GO:0001666,GO:0001701,GO:0001775,GO:0002020,GO:0002237,GO:0002252,GO:0002263,GO:0002274,GO:0002275,GO:0002283,GO:0002366,GO:0002376,GO:0002443,GO:0002444,GO:0002446,GO:0002576,GO:0003674,GO:0004857,GO:0004866,GO:0004867,GO:0005488,GO:0005515,GO:0005575,GO:0005576,GO:0005615,GO:0005622,GO:0005623,GO:0005737,GO:0005783,GO:0005788,GO:0005793,GO:0005794,GO:0005798,GO:0005886,GO:0005975,GO:…	61702000	44092000	59255000	26575000	24776000	33395000	NA	NA	NA	47107000	NA	61768000	103950000	103380000	104890000	74672000	73920000	107960000	37105000	81952000	NA	26434000	22327000	28894000		25.8788	25.394	25.8204	24.6636	24.5624	24.9931	NA	NA	NA	25.4894	NA
238	A0A060XFG5		Carboxypeptidase B2 (plasma)	-1.37763	0.25	not significant			Carboxypeptidase B2	ko:K01291,ko:K01298,ko:K01300,ko:K04515,ko:K08779	ko04012,ko04020,ko04024,ko04066,ko04114,ko04217,ko04261,ko04310,ko04360,ko04610,ko04713,ko04720,ko04722,ko04725,ko04728,ko04740,ko04745,ko04750,ko04911,ko04912,ko04916,ko04921,ko04922,ko04925,ko04934,ko04971,ko04972,ko04974,ko05031,ko05152,ko05200,ko05205,ko05214,map04012,map04020,map04024,map04066,map04114,map04217,map04261,map04310,map04360,map04610,map04713,map04720,map04722,map04725,map04728,…		GO:0001678,GO:0001889,GO:0002673,GO:0002682,GO:0002697,GO:0002920,GO:0003330,GO:0003331,GO:0003674,GO:0003824,GO:0004180,GO:0004181,GO:0005575,GO:0005576,GO:0005615,GO:0005622,GO:0005623,GO:0005737,GO:0006508,GO:0006807,GO:0006950,GO:0007275,GO:0008150,GO:0008152,GO:0008233,GO:0008235,GO:0008237,GO:0008238,GO:0008285,GO:0009266,GO:0009408,GO:0009628,GO:0009743,GO:0009746,GO:0009749,GO:0009892,GO:…	NA	NA	NA	17677000	19082000	19943000	13590000	12461000	NA	NA	NA	NA	NA	NA	NA	NA	NA	NA	78925000	82400000	NA	NA	NA	NA		NA	NA	NA	24.0754	24.1857	24.2494	23.696	23.5709	NA	NA	NA
175	A0A060XGG8		Peptidase S1 domain-containing protein	1.17755	0.253571	not significant	yes	NP_Bac only	Haptoglobin	ko:K16142	-	serine-type endopeptidase activity [GO:0004252]; proteolysis [GO:0006508];	-	84625000	76292000	57768000	64830000	76758000	71135000	NA	NA	NA	51506000	NA	34280000	NA	NA	NA	54039000	47871000	60030000	NA	NA	NA	NA	NA	NA		26.3346	26.185	25.7838	25.9502	26.1938	26.0841	NA	NA	NA	25.6182	NA
123	A0A060WEF7		Apolipoprotein B-100	-1.09636	0.00444	AP < NP	yes		apolipoprotein	ko:K14462	ko04975,ko04977,ko04979,map04975,map04977,map04979	membrane [GO:0016020];	-	125730000	511760000	463910000	295500000	293830000	240190000	325690000	261380000	294950000	517460000	772610000	235080000	1.6798e+09	1218700000	1.6753e+09	824220000	708100000	592330000	459170000	547230000	629850000	746770000	671050000	672110000		26.9058	28.9309	28.7893	28.1386	28.1304	27.8396	28.2789	27.9616	28.1359	28.9469	29.5252
80	A0A060XHI9		Vitamin K-dependent protein C	-1.39674	0.173133	not significant	yes		Protein C (inactivator of coagulation factors Va and VIIIa)	ko:K01344	ko04610,map04610	calcium ion binding [GO:0005509]; serine-type endopeptidase activity [GO:0004252]; blood coagulation [GO:0007596]; proteolysis [GO:0006508]; extracellular region [GO:0005576];	GO:0001889,GO:0003674,GO:0003824,GO:0004175,GO:0004252,GO:0005488,GO:0005515,GO:0005575,GO:0005576,GO:0005615,GO:0005622,GO:0005623,GO:0005737,GO:0005783,GO:0005788,GO:0005794,GO:0005796,GO:0006464,GO:0006508,GO:0006807,GO:0006810,GO:0006888,GO:0006950,GO:0007275,GO:0007596,GO:0007599,GO:0008150,GO:0008152,GO:0008233,GO:0008236,GO:0009611,GO:0009987,GO:0010720,GO:0010941,GO:0012505,GO:0016192,GO:…	43667000	44597000	42716000	92005000	79216000	108310000	41126000	40348000	40692000	61507000	NA	105370000	76572000	106630000	67954000	105260000	83693000	95963000	191340000	231310000	226680000	85053000	89919000	81443000		25.38	25.4104	25.3483	26.4552	26.2393	26.6906	25.2935	25.266	25.2782	25.8742	NA
259	A0A060XI79		Coagulation factor IX	1.32896	0.09	not significant			coagulation factor	ko:K01321	ko04610,map04610		GO:0000287,GO:0003674,GO:0003824,GO:0004175,GO:0004252,GO:0005488,GO:0005509,GO:0005575,GO:0005576,GO:0005615,GO:0005622,GO:0005623,GO:0005737,GO:0005783,GO:0005788,GO:0005794,GO:0005796,GO:0005886,GO:0006508,GO:0006807,GO:0006810,GO:0006888,GO:0006950,GO:0007596,GO:0007597,GO:0007599,GO:0008150,GO:0008152,GO:0008233,GO:0008236,GO:0009611,GO:0010467,GO:0012505,GO:0016020,GO:0016192,GO:0016485,GO:…	NA	NA	NA	16179000	12218000	NA	NA	NA	NA	NA	NA	NA	NA	NA	NA	NA	NA	NA	NA	NA	NA	NA	NA	NA		NA	NA	NA	23.9476	23.5425	NA	NA	NA	NA	NA	NA
110	A0A060YJ35	no clusters	Immunoglobulin kappa constant	0.647596	0.544181	not significant	yes	all samples	Immunoglobulin V-Type	-	-	membrane [GO:0016020];	-	82915000	53170000	NA	54322000	74883000	55150000	167510000	169950000	180580000	NA	NA	NA	99080000	82505000	98289000	188630000	179040000	198990000	NA	NA	NA	NA	NA	NA		26.3051	25.6641	NA	25.695	26.1581	25.7169	27.3197	27.3405	27.4281	NA	NA
111	A0A060Z1T2	no clusters	Fibrinogen C-terminal domain-containing protein	-0.517271	0.352396	not significant	yes	NP_Bac only	Microfibrillar-associated protein 4	-	-	-	GO:0001527,GO:0005575,GO:0005576,GO:0008150,GO:0009314,GO:0009411,GO:0009416,GO:0009628,GO:0009650,GO:0009987,GO:0010224,GO:0010712,GO:0016043,GO:0019222,GO:0022607,GO:0030198,GO:0031012,GO:0034644,GO:0043062,GO:0044085,GO:0044420,GO:0044421,GO:0048251,GO:0050789,GO:0050896,GO:0051716,GO:0065007,GO:0071214,GO:0071478,GO:0071482,GO:0071493,GO:0071840,GO:0071953,GO:0085029,GO:0097435,GO:0099080,GO:…	36981000	22003000	NA	16069000	15900000	14901000	15632000	15076000	16048000	NA	NA	NA	31803000	28823000	30777000	70957000	61816000	78362000	NA	NA	NA	NA	NA	NA		25.1403	24.3912	NA	23.9378	23.9225	23.8289	23.898	23.8458	23.9359	NA	NA
112	A0A060Y2D3	no clusters	Uncharacterized protein	1.10499	0.405646	not significant	plasma only	plasma only	-	-	-	-	-	227380000	NA	211010000	176400000	191980000	148520000	279980000	237520000	256980000	NA	NA	NA	88039000	131550000	135470000	26626000	37812000	56880000	NA	NA	NA	NA	NA	NA		27.7605	NA	27.6527	27.3943	27.5164	27.1461	28.0607	27.8235	27.9371	NA	NA
113	A0A060XCX2	no clusters	Latexin	-0.757524	0.352396	not significant	yes	NP_Bac only	Latexin isoform X1	-	-	-	GO:0003008,GO:0003674,GO:0004857,GO:0004866,GO:0007600,GO:0008150,GO:0008191,GO:0009266,GO:0009581,GO:0009582,GO:0009605,GO:0009628,GO:0009892,GO:0010466,GO:0010605,GO:0010951,GO:0016048,GO:0019222,GO:0019233,GO:0030162,GO:0030234,GO:0030414,GO:0031323,GO:0031324,GO:0032268,GO:0032269,GO:0032501,GO:0043086,GO:0044092,GO:0045861,GO:0048519,GO:0048523,GO:0050789,GO:0050790,GO:0050794,GO:0050877,GO:…	49911000	105180000	64315000	NA	NA	NA	53034000	49936000	59556000	NA	NA	NA	119230000	102500000	85223000	63070000	75730000	74727000	99434000	118900000	105320000	NA	NA	NA		25.5729	26.6483	25.9387	NA	NA	NA	25.6604	25.5736	25.8277	NA	NA
114	A0A060YG41	no clusters	Si:ch1073-126c3.2	-2.27123	0.068664	not significant	yes	all samples	Si ch1073-126c3.2	-	-	-	-	NA	NA	NA	226450000	239620000	194480000	NA	NA	NA	NA	NA	NA	125300000	147200000	83437000	241910000	220200000	263480000	NA	NA	NA	112620000	139500000	99472000		NA	NA	NA	27.7546	27.8362	27.535	NA	NA	NA	NA	NA
115	A0A060Y736	no clusters	Fucolectin tachylectin-4 pentraxin-1 domain-containing protein	-0.767887	0.375823	not significant	yes	NP_Bac only	eel-Fucolectin Tachylectin-4 Pentaxrin-1 Domain	-	-	fucose binding [GO:0042806]; regulation of cellular defense response [GO:0010185]; regulation of complement activation, lectin pathway [GO:0001868];	-	NA	NA	NA	NA	13472000	16981000	13200000	NA	14028000	NA	NA	NA	53182000	42452000	27552000	NA	NA	NA	NA	34426000	34726000	32061000	30227000	29599000		NA	NA	NA	NA	23.6835	24.0174	23.654	NA	23.7418	NA	NA
116	A0A060Y562	no clusters	Glyceraldehyde 3-phosphate dehydrogenase catalytic domain-containing protein	1.03392	0.100227	not significant	yes	NP_Bac only	Glyceraldehyde-3-phosphate dehydrogenase	ko:K00134,ko:K10705	ko00010,ko00710,ko01100,ko01110,ko01120,ko01130,ko01200,ko01230,ko04066,ko05010,map00010,map00710,map01100,map01110,map01120,map01130,map01200,map01230,map04066,map05010	oxidoreductase activity, acting on the aldehyde or oxo group of donors, NAD or NADP as acceptor [GO:0016620];	GO:0000226,GO:0000740,GO:0000768,GO:0001817,GO:0001819,GO:0001906,GO:0001907,GO:0002376,GO:0002791,GO:0002793,GO:0003674,GO:0003824,GO:0004365,GO:0004857,GO:0004866,GO:0005488,GO:0005515,GO:0005575,GO:0005622,GO:0005623,GO:0005634,GO:0005635,GO:0005737,GO:0005811,GO:0005829,GO:0005856,GO:0005886,GO:0005975,GO:0005996,GO:0006006,GO:0006007,GO:0006082,GO:0006090,GO:0006091,GO:0006094,GO:0006096,GO:…	NA	NA	NA	32092000	34324000	29824000	52286000	60862000	62091000	54616000	66569000	57162000	NA	NA	NA	NA	NA	NA	39687000	41633000	47511000	NA	NA	NA		NA	NA	NA	24.9357	25.0327	24.83	25.6399	25.859	25.8879	25.7028	25.9883
117	A0A060X9R9	no clusters	Lecithin-cholesterol acyltransferase	-0.753935	0.424187	not significant	yes	NP_Bac only	Lecithin-cholesterol acyltransferase	ko:K00650,ko:K06129	ko00564,ko04142,ko04979,map00564,map04142,map04979	O-acyltransferase activity [GO:0008374]; lipid metabolic process [GO:0006629];	GO:0003674,GO:0003824,GO:0004607,GO:0004620,GO:0004623,GO:0005488,GO:0005515,GO:0005575,GO:0005576,GO:0005615,GO:0006066,GO:0006629,GO:0006644,GO:0006650,GO:0006656,GO:0006793,GO:0006796,GO:0006807,GO:0006810,GO:0006869,GO:0008150,GO:0008152,GO:0008202,GO:0008203,GO:0008374,GO:0008610,GO:0008654,GO:0009058,GO:0009059,GO:0009719,GO:0009725,GO:0009987,GO:0010033,GO:0010035,GO:0010038,GO:0010876,GO:…	NA	NA	NA	52198000	49528000	53633000	53259000	55986000	53976000	NA	NA	NA	75848000	73073000	73843000	51471000	55143000	56364000	76827000	75595000	84736000	NA	NA	NA		NA	NA	NA	25.6375	25.5617	25.6766	25.6665	25.7386	25.6858	NA	NA
118	A0A060WCY0	no clusters	Carboxylic ester hydrolase (EC 3.1.1.-)	-0.584268	0.101518	not significant	yes	all samples	Belongs to the type-B carboxylesterase lipase family	ko:K01044,ko:K01049,ko:K01050,ko:K01063,ko:K03927,ko:K07378,ko:K14999,ko:K15743	ko00564,ko00981,ko00983,ko01100,ko04514,ko04725,map00564,map00981,map00983,map01100,map04514,map04725	hydrolase activity [GO:0016787];	GO:0000003,GO:0000902,GO:0000904,GO:0001941,GO:0003674,GO:0003824,GO:0004771,GO:0004806,GO:0005102,GO:0005488,GO:0005515,GO:0005575,GO:0005576,GO:0005604,GO:0005615,GO:0005622,GO:0005623,GO:0005737,GO:0005783,GO:0005788,GO:0005811,GO:0005829,GO:0005886,GO:0005887,GO:0006066,GO:0006082,GO:0006139,GO:0006163,GO:0006464,GO:0006486,GO:0006629,GO:0006631,GO:0006637,GO:0006638,GO:0006639,GO:0006690,GO:…	297880000	307540000	605510000	712880000	702570000	686920000	333290000	306930000	302200000	1.0465e+09	712970000	937820000	1.5549e+09	1.8414e+09	1113400000	1389000000	1244800000	1245500000	1204300000	1333200000	1367300000	359340000	365350000	374250000		28.1502	28.1962	29.1736	29.4091	29.3881	29.3556	28.3122	28.1933	28.1709	29.9629	29.4093
164	A0A060XMW3		Lipocalin/cytosolic fatty-acid binding domain-containing protein	1.34797	0.100227	not significant	yes		Prostaglandin D2 synthase b	ko:K01830	ko00590,ko01100,map00590,map01100	small molecule binding [GO:0036094];	-	124390000	178290000	178620000	103170000	119150000	97665000	85118000	92095000	77699000	NA	NA	NA	155010000	122110000	130310000	107660000	88634000	130780000	NA	NA	NA	NA	NA	NA		26.8903	27.4097	27.4123	26.6204	26.8282	26.5413	26.343	26.4566	26.2114	NA	NA
14	A0A060VVB7		Uncharacterized protein	-1.18713	0.00607	AP < NP	yes	NP_Bac only	Si ch211-183d21.1	-	-		-	NA	NA	NA	14101000	21071000	14191000	NA	NA	NA	NA	NA	NA	34908000	26245000	22592000	20553000	NA	13583000	40116000	41497000	43054000	44497000	50824000	51836000		NA	NA	NA	23.7493	24.3288	23.7585	NA	NA	NA	NA	NA
92	A0A060WI78		Kininogen 1-like protein	-1.1981	0.000367	AP < NP	yes		Kininogen 1	ko:K03898	ko04610,map04610	cysteine-type endopeptidase inhibitor activity [GO:0004869];	GO:0001906,GO:0001932,GO:0001933,GO:0001934,GO:0001936,GO:0001938,GO:0002020,GO:0002254,GO:0002353,GO:0002376,GO:0002526,GO:0002542,GO:0002576,GO:0002673,GO:0002675,GO:0002682,GO:0002683,GO:0002694,GO:0002695,GO:0003674,GO:0004857,GO:0004866,GO:0004869,GO:0005102,GO:0005488,GO:0005515,GO:0005539,GO:0005575,GO:0005576,GO:0005615,GO:0005622,GO:0005623,GO:0005737,GO:0005783,GO:0005788,GO:0005886,GO:…	75418000	100090000	106710000	29710000	29474000	38902000	62691000	71781000	76686000	109720000	453840000	116080000	164320000	263700000	224540000	113960000	106830000	80773000	233900000	253390000	277740000	249400000	255470000	244310000		26.1684	26.5767	26.6691	24.8244	24.8129	25.2133	25.9018	26.0971	26.1925	26.7093	28.7576
253	A0A060XNN4		Vanin C-terminal domain-containing protein	2.09113	0.08	not significant		NP_Bac only	Biotinidase	ko:K01435,ko:K08069	ko00770,ko00780,ko01100,ko04977,map00770,map00780,map01100,map04977		GO:0003674,GO:0003824,GO:0005575,GO:0005576,GO:0005615,GO:0005622,GO:0005623,GO:0005634,GO:0005730,GO:0005737,GO:0005739,GO:0005759,GO:0006082,GO:0006325,GO:0006464,GO:0006732,GO:0006766,GO:0006767,GO:0006768,GO:0006790,GO:0006807,GO:0006950,GO:0006996,GO:0007275,GO:0007399,GO:0007417,GO:0008150,GO:0008152,GO:0009266,GO:0009305,GO:0009408,GO:0009628,GO:0009987,GO:0016020,GO:0016043,GO:0016569,GO:…	245770000	255230000	169760000	NA	NA	NA	333500000	276750000	317050000	NA	NA	NA	NA	NA	NA	NA	NA	NA	NA	NA	NA	NA	NA	NA		27.8727	27.9272	27.3389	NA	NA	NA	28.3131	28.044	28.2401	NA	NA
10	A0A060XA08		Peptidase M20 dimerisation domain-containing protein	-1.20307	0.000261	AP < NP	yes	NP_Bac only	Peptidase dimerisation domain	ko:K05604,ko:K08660	ko00330,ko00340,ko00410,ko01100,map00330,map00340,map00410,map01100	hydrolase activity [GO:0016787];	GO:0003674,GO:0003824,GO:0005575,GO:0005576,GO:0005622,GO:0005623,GO:0005737,GO:0005829,GO:0006508,GO:0006807,GO:0008150,GO:0008152,GO:0008233,GO:0008238,GO:0016787,GO:0016805,GO:0019222,GO:0019538,GO:0031323,GO:0032268,GO:0043170,GO:0044238,GO:0044424,GO:0044444,GO:0044464,GO:0050789,GO:0050794,GO:0051171,GO:0051246,GO:0060255,GO:0065007,GO:0070011,GO:0071704,GO:0080090,GO:0140096,GO:1901564	NA	NA	NA	NA	NA	NA	NA	NA	NA	NA	NA	NA	63809000	60997000	52228000	NA	34441000	36386000	46453000	47984000	54167000	35554000	33372000	28878000		NA	NA	NA	NA	NA	NA	NA	NA	NA	NA	NA
119	A0A060YT42	no clusters	Alpha-amylase (EC 3.2.1.1)	-1.1723	0.411678	not significant	yes	NP_Bac only	Pancreatic alpha-amylase-like	ko:K01176	ko00500,ko01100,ko04973,map00500,map01100,map04973	alpha-amylase activity [GO:0004556]; metal ion binding [GO:0046872]; carbohydrate metabolic process [GO:0005975];	GO:0003674,GO:0003824,GO:0004553,GO:0004556,GO:0005488,GO:0005509,GO:0005575,GO:0005576,GO:0005615,GO:0005975,GO:0007586,GO:0008150,GO:0008152,GO:0009056,GO:0009605,GO:0009607,GO:0009617,GO:0016052,GO:0016160,GO:0016787,GO:0016798,GO:0031404,GO:0032501,GO:0043167,GO:0043168,GO:0043169,GO:0043207,GO:0044238,GO:0044245,GO:0044421,GO:0046872,GO:0050896,GO:0051704,GO:0051707,GO:0071704,GO:1901575	NA	NA	NA	50058000	42517000	56652000	31254000	30526000	33348000	NA	NA	NA	30747000	43180000	36834000	55502000	60107000	43798000	109150000	112590000	119920000	NA	NA	NA		NA	NA	NA	25.5771	25.3415	25.7556	24.8975	24.8635	24.9911	NA	NA
109	A0A060WUV2		B-cadherin-like protein	-1.24098	4.58e-05	AP < NP	yes		Cadherins are calcium-dependent cell adhesion proteins	ko:K05689,ko:K06796	ko04015,ko04371,ko04390,ko04514,ko04520,ko05100,ko05130,ko05200,ko05213,ko05216,ko05218,ko05219,ko05226,map04015,map04371,map04390,map04514,map04520,map05100,map05130,map05200,map05213,map05216,map05218,map05219,map05226	calcium ion binding [GO:0005509]; homophilic cell adhesion via plasma membrane adhesion molecules [GO:0007156]; plasma membrane [GO:0005886];	GO:0000003,GO:0000902,GO:0000904,GO:0001101,GO:0001701,GO:0001817,GO:0001818,GO:0001824,GO:0001825,GO:0001829,GO:0001890,GO:0001893,GO:0001894,GO:0001895,GO:0002064,GO:0002065,GO:0002066,GO:0003006,GO:0003008,GO:0003382,GO:0003674,GO:0005488,GO:0005509,GO:0005515,GO:0005575,GO:0005576,GO:0005622,GO:0005623,GO:0005737,GO:0005768,GO:0005794,GO:0005802,GO:0005856,GO:0005886,GO:0005901,GO:0005911,GO:…	72962000	87492000	81051000	108620000	92902000	102460000	67038000	73441000	74666000	95083000	149600000	89476000	272790000	281470000	220160000	136860000	114500000	117420000	362030000	399400000	428760000	219460000	244450000	206660000		26.1206	26.3826	26.2723	26.6947	26.4692	26.6105	25.9985	26.1301	26.1539	26.5027	27.1565
120	B5AXN8	no clusters	chitinase (EC 3.2.1.14)	-0.669884	0.000890046	not significant	yes	NP_Bac only	Belongs to the glycosyl hydrolase 18 family	ko:K01183,ko:K17523	ko00520,ko01100,map00520,map01100	chitin binding [GO:0008061]; chitinase activity [GO:0004568]; carbohydrate metabolic process [GO:0005975]; chitin catabolic process [GO:0006032]; extracellular region [GO:0005576];	GO:0000323,GO:0001775,GO:0002252,GO:0002263,GO:0002274,GO:0002275,GO:0002283,GO:0002366,GO:0002376,GO:0002443,GO:0002444,GO:0002446,GO:0003674,GO:0003824,GO:0004553,GO:0004568,GO:0005488,GO:0005575,GO:0005576,GO:0005615,GO:0005622,GO:0005623,GO:0005737,GO:0005764,GO:0005773,GO:0006022,GO:0006026,GO:0006030,GO:0006032,GO:0006040,GO:0006807,GO:0006810,GO:0006887,GO:0006955,GO:0007586,GO:0008061,GO:…	23481000	35343000	37988000	23801000	25923000	28467000	20296000	19563000	18934000	56441000	NA	88513000	76640000	69567000	60748000	50682000	45643000	40152000	76370000	78993000	89599000	64378000	64458000	56599000		24.485	25.0749	25.179	24.5045	24.6277	24.7628	24.2747	24.2216	24.1745	25.7502	NA
133	A0A060VWW1		Protein LEG1 homolog	-1.33286	8.54e-05	AP < NP	yes		Chromosome 6 open reading frame 58	-	-	extracellular region [GO:0005576];	GO:0001889,GO:0005575,GO:0005576,GO:0005615,GO:0007275,GO:0008150,GO:0009790,GO:0032501,GO:0032502,GO:0044421,GO:0048513,GO:0048568,GO:0048731,GO:0048732,GO:0048856,GO:0055123,GO:0061008,GO:1990402	463230000	520080000	436960000	358630000	310060000	324570000	507390000	512480000	501800000	680940000	418020000	765820000	1456400000	1.583e+09	1446600000	803260000	1104200000	1.0564e+09	2284500000	2526300000	2880000000	920630000	935250000	862890000		28.7872	28.9542	28.7029	28.4179	28.208	28.274	28.9185	28.9329	28.9025	29.343	28.639
129	A0A060YWY3		Fibrinogen C-terminal domain-containing protein	-1.43133	0.00283	AP < NP	yes		induction of bacterial agglutination	ko:K03904	ko04610,ko04611,map04610,map04611	blood coagulation [GO:0007596];	GO:0001775,GO:0001932,GO:0001934,GO:0002218,GO:0002221,GO:0002224,GO:0002253,GO:0002376,GO:0002576,GO:0002682,GO:0002684,GO:0002757,GO:0002758,GO:0002764,GO:0002791,GO:0002793,GO:0003008,GO:0003013,GO:0003018,GO:0003674,GO:0005198,GO:0005488,GO:0005515,GO:0005575,GO:0005576,GO:0005577,GO:0005615,GO:0005622,GO:0005623,GO:0005737,GO:0005783,GO:0005886,GO:0005938,GO:0006508,GO:0006807,GO:0006810,GO:…	333760000	265730000	273740000	559970000	432150000	609640000	757490000	781560000	744060000	235680000	349170000	223920000	1345600000	1378300000	1.0587e+09	799490000	811140000	950110000	1.9383e+09	2197200000	1.9242e+09	812660000	802310000	988210000		28.3142	27.9854	28.0282	29.0608	28.687	29.1834	29.4967	29.5418	29.4708	27.8123	28.3794
121	A0A060XWZ8	no clusters	Coagulation factor VII-like [Pristis pectinata]	-0.931986	0.0028341	not significant	yes	all samples	coagulation factor	ko:K01314	ko04610,map04610	calcium ion binding [GO:0005509]; serine-type endopeptidase activity [GO:0004252]; anatomical structure development [GO:0048856]; proteolysis [GO:0006508]; extracellular region [GO:0005576];	GO:0003674,GO:0003824,GO:0004175,GO:0004252,GO:0005488,GO:0005543,GO:0005575,GO:0005576,GO:0005622,GO:0005623,GO:0005737,GO:0005783,GO:0005788,GO:0005794,GO:0005796,GO:0005886,GO:0006508,GO:0006807,GO:0006810,GO:0006888,GO:0006950,GO:0007596,GO:0007598,GO:0007599,GO:0008150,GO:0008152,GO:0008233,GO:0008236,GO:0008289,GO:0009611,GO:0009897,GO:0009966,GO:0009967,GO:0009986,GO:0010646,GO:0010647,GO:…	148330000	138050000	134380000	180290000	180160000	190470000	235620000	236060000	223020000	195610000	263060000	266500000	575210000	589560000	507420000	310250000	248020000	239970000	487670000	551470000	622650000	263620000	233420000	220320000		27.1442	27.0406	27.0017	27.4257	27.4247	27.505	27.8119	27.8146	27.7326	27.5434	27.9708
122	A0A060X2P7	no clusters	Coagulation factor IX	0.740934	0.00668104	not significant	yes	all samples	coagulation factor	ko:K01321	ko04610,map04610	calcium ion binding [GO:0005509]; serine-type endopeptidase activity [GO:0004252]; blood coagulation [GO:0007596]; proteolysis [GO:0006508]; extracellular region [GO:0005576];	GO:0000287,GO:0003674,GO:0003824,GO:0004175,GO:0004252,GO:0005488,GO:0005509,GO:0005575,GO:0005576,GO:0005615,GO:0005622,GO:0005623,GO:0005737,GO:0005783,GO:0005788,GO:0005794,GO:0005796,GO:0005886,GO:0006508,GO:0006807,GO:0006810,GO:0006888,GO:0006950,GO:0007596,GO:0007597,GO:0007599,GO:0008150,GO:0008152,GO:0008233,GO:0008236,GO:0009611,GO:0010467,GO:0012505,GO:0016020,GO:0016192,GO:0016485,GO:…	78987000	104400000	90608000	89595000	83218000	106150000	59325000	56198000	49904000	187810000	68665000	136680000	100280000	92721000	58206000	61189000	39013000	46961000	69019000	58452000	70216000	46018000	54587000	48587000		26.2351	26.6375	26.4331	26.4169	26.3104	26.6615	25.8221	25.744	25.5727	27.4847	26.0331
123	A0A060YV53	no clusters	Complement factor D (adipsin)	0.73241	0.0299616	not significant	yes	all samples	Belongs to the peptidase S1 family	ko:K01327,ko:K01334,ko:K01350	ko04610,ko05150,ko05202,ko05322,map04610,map05150,map05202,map05322	serine-type endopeptidase activity [GO:0004252]; proteolysis [GO:0006508];	GO:0000122,GO:0000323,GO:0001775,GO:0001817,GO:0001818,GO:0001819,GO:0001878,GO:0001906,GO:0001909,GO:0001932,GO:0001934,GO:0002020,GO:0002237,GO:0002252,GO:0002253,GO:0002263,GO:0002274,GO:0002275,GO:0002283,GO:0002366,GO:0002376,GO:0002437,GO:0002438,GO:0002440,GO:0002443,GO:0002444,GO:0002446,GO:0002520,GO:0002521,GO:0002523,GO:0002526,GO:0002573,GO:0002576,GO:0002682,GO:0002684,GO:0002685,GO:…	229720000	289170000	322390000	567410000	570880000	406570000	375300000	383880000	392320000	277490000	570240000	449780000	560420000	481360000	317560000	348020000	269440000	264440000	292570000	220060000	219700000	157080000	155310000	150390000		27.7753	28.1073	28.2642	29.0798	29.0886	28.5989	28.4835	28.5161	28.5475	28.0479	29.087
12	A0A060WYY3		Phospholipid transfer protein	-1.52939	0.00089	AP < NP	yes		Phospholipid transfer protein	ko:K08761	ko03320,ko04979,map03320,map04979	lipid binding [GO:0008289]; extracellular space [GO:0005615];	GO:0003674,GO:0005215,GO:0005319,GO:0005488,GO:0005543,GO:0005548,GO:0005575,GO:0005576,GO:0005615,GO:0006629,GO:0006766,GO:0006775,GO:0006810,GO:0006811,GO:0006820,GO:0006869,GO:0006928,GO:0008150,GO:0008152,GO:0008289,GO:0008429,GO:0008525,GO:0009058,GO:0009110,GO:0009987,GO:0010189,GO:0010874,GO:0010875,GO:0010876,GO:0015711,GO:0015748,GO:0015914,GO:0016043,GO:0018130,GO:0019992,GO:0030317,GO:…	NA	NA	NA	8926400	8439600	12762000	NA	NA	NA	NA	NA	NA	84777000	99985000	54525000	51428000	35921000	31513000	28837000	31426000	36472000	32577000	32393000	22151000		NA	NA	NA	23.0896	23.0087	23.6054	NA	NA	NA	NA	NA
275	A0A060XXU2		Ig-like domain-containing protein	1.02237	0.42	not significant		NP_Bac only	Immunoglobulin	ko:K06492	ko04514,ko05169,map04514,map05169		GO:0001775,GO:0001817,GO:0001819,GO:0002252,GO:0002263,GO:0002274,GO:0002275,GO:0002283,GO:0002366,GO:0002376,GO:0002443,GO:0002444,GO:0002446,GO:0002791,GO:0002793,GO:0003674,GO:0005102,GO:0005488,GO:0005515,GO:0005575,GO:0005622,GO:0005623,GO:0005737,GO:0005886,GO:0005887,GO:0006810,GO:0006887,GO:0006928,GO:0006950,GO:0006952,GO:0006955,GO:0007155,GO:0008150,GO:0009986,GO:0009987,GO:0010033,GO:…	NA	NA	NA	NA	NA	NA	407320000	453530000	377200000	NA	NA	NA	NA	NA	NA	NA	NA	NA	NA	NA	NA	NA	NA	NA		NA	NA	NA	NA	NA	NA	28.6016	28.7566	28.4908	NA	NA
124	A0A060XHI9	no clusters	Vitamin K-dependent protein C	-1.39674	0.173133	not significant	yes	all samples	inactivator of coagulation factors Va and VIIIa	ko:K01344	ko04610,map04610	calcium ion binding [GO:0005509]; serine-type endopeptidase activity [GO:0004252]; blood coagulation [GO:0007596]; proteolysis [GO:0006508]; extracellular region [GO:0005576];	GO:0001889,GO:0003674,GO:0003824,GO:0004175,GO:0004252,GO:0005488,GO:0005515,GO:0005575,GO:0005576,GO:0005615,GO:0005622,GO:0005623,GO:0005737,GO:0005783,GO:0005788,GO:0005794,GO:0005796,GO:0006464,GO:0006508,GO:0006807,GO:0006810,GO:0006888,GO:0006950,GO:0007275,GO:0007596,GO:0007599,GO:0008150,GO:0008152,GO:0008233,GO:0008236,GO:0009611,GO:0009987,GO:0010720,GO:0010941,GO:0012505,GO:0016192,GO:…	43667000	44597000	42716000	92005000	79216000	108310000	41126000	40348000	40692000	61507000	NA	105370000	76572000	106630000	67954000	105260000	83693000	95963000	191340000	231310000	226680000	85053000	89919000	81443000		25.38	25.4104	25.3483	26.4552	26.2393	26.6906	25.2935	25.266	25.2782	25.8742	NA
125	A0A060XN19	no clusters	Cathepsin propeptide inhibitor domain-containing protein	-0.664827	0.000619301	not significant	yes	all samples	Cathepsin propeptide inhibitor domain (I29)	ko:K01365	ko04140,ko04142,ko04145,ko04210,ko04612,ko05205,ko05323,ko05418,map04140,map04142,map04145,map04210,map04612,map05205,map05323,map05418	-	GO:0000323,GO:0002682,GO:0002694,GO:0003008,GO:0003674,GO:0004857,GO:0004866,GO:0004869,GO:0005575,GO:0005622,GO:0005623,GO:0005737,GO:0005764,GO:0005773,GO:0007610,GO:0007611,GO:0007613,GO:0007614,GO:0007616,GO:0008150,GO:0009892,GO:0010466,GO:0010468,GO:0010605,GO:0010629,GO:0010951,GO:0010955,GO:0019222,GO:0030162,GO:0030234,GO:0030414,GO:0030425,GO:0031323,GO:0031324,GO:0031347,GO:0031348,GO:…	1284800000	1234700000	905790000	802110000	752020000	820370000	817080000	866340000	866040000	1.4794e+09	1.5593e+09	1333000000	2818800000	2884100000	2547500000	1.6196e+09	1.6906e+09	1.6877e+09	1.7696e+09	1.9877e+09	2.094e+09	1.5138e+09	1.5077e+09	1400600000		30.2589	30.2015	29.7546	29.5792	29.4862	29.6117	29.6059	29.6904	29.6899	30.4624	30.5383
100	A0A060YQ40		Ig-like domain-containing protein	-1.83757	0.00121	AP < NP	yes		adhesion molecule	ko:K06550,ko:K06756,ko:K06757,ko:K06758,ko:K06760	ko04360,ko04514,map04360,map04514	membrane [GO:0016020];	GO:0000003,GO:0000132,GO:0000226,GO:0000278,GO:0000902,GO:0000904,GO:0001101,GO:0001558,GO:0001667,GO:0001932,GO:0002009,GO:0002064,GO:0002165,GO:0002252,GO:0002376,GO:0003007,GO:0003381,GO:0003382,GO:0003383,GO:0003384,GO:0003674,GO:0004888,GO:0005102,GO:0005178,GO:0005488,GO:0005509,GO:0005515,GO:0005575,GO:0005622,GO:0005623,GO:0005737,GO:0005768,GO:0005886,GO:0005887,GO:0005911,GO:0005912,GO:…	35594000	47443000	47206000	44571000	43158000	45961000	28387000	28375000	24264000	67008000	NA	31466000	99382000	99442000	95909000	56189000	63788000	62549000	174590000	222480000	245450000	311600000	319090000	240270000		25.0851	25.4997	25.4925	25.4096	25.3631	25.4539	24.7587	24.7581	24.5323	25.9978	NA
203	A0A060XYX6		Ig-like domain-containing protein	-1.9411	0.0224	AP < NP			Immunoglobulin heavy variable	ko:K06856	ko04020,ko04064,ko04072,ko04145,ko04151,ko04640,ko04650,ko04662,ko04664,ko04666,ko04672,ko05140,ko05143,ko05146,ko05150,ko05152,ko05162,ko05169,ko05202,ko05310,ko05320,ko05322,ko05323,ko05330,ko05340,ko05414,ko05416,map04020,map04064,map04072,map04145,map04151,map04640,map04650,map04662,map04664,map04666,map04672,map05140,map05143,map05146,map05150,map05152,map05162,map05169,map05202,map05310,map…		-	NA	NA	NA	NA	NA	NA	NA	NA	NA	NA	NA	NA	37302000	NA	35660000	NA	NA	NA	NA	NA	NA	NA	NA	NA		NA	NA	NA	NA	NA	NA	NA	NA	NA	NA	NA
126	A0A060WAQ6	no clusters	Peptidoglycan recognition protein 2	-1.14531	0.140057	not significant	yes	NP_Bac only	Peptidoglycan recognition protein 2	ko:K01446	-	N-acetylmuramoyl-L-alanine amidase activity [GO:0008745]; zinc ion binding [GO:0008270]; immune system process [GO:0002376]; peptidoglycan catabolic process [GO:0009253];	GO:0001519,GO:0001817,GO:0001818,GO:0002218,GO:0002221,GO:0002253,GO:0002376,GO:0002682,GO:0002683,GO:0002684,GO:0002694,GO:0002695,GO:0002697,GO:0002698,GO:0002757,GO:0002758,GO:0002764,GO:0003674,GO:0003824,GO:0005488,GO:0005539,GO:0005575,GO:0005576,GO:0005622,GO:0005623,GO:0006518,GO:0006807,GO:0006950,GO:0006952,GO:0006955,GO:0006959,GO:0007154,GO:0007165,GO:0008150,GO:0008152,GO:0008329,GO:…	44655000	NA	76728000	40808000	34372000	40372000	32308000	41241000	40050000	NA	NA	NA	49424000	61050000	43775000	63920000	36863000	60767000	47793000	55319000	60524000	34579000	35518000	39004000		25.4123	NA	26.1932	25.2823	25.0347	25.2669	24.9454	25.2976	25.2553	NA	NA
127	A0A060YWQ3	no clusters	Enolase 3, phosphopyruvate hydratase (EC 4.2.1.11) (2-phospho-D-glycerate hydro-lyase)	-0.813592	0.513001	not significant	yes	all samples	Enolase 3, (beta, muscle)	ko:K01689	ko00010,ko00680,ko01100,ko01110,ko01120,ko01130,ko01200,ko01230,ko03018,ko04066,map00010,map00680,map01100,map01110,map01120,map01130,map01200,map01230,map03018,map04066	magnesium ion binding [GO:0000287]; phosphopyruvate hydratase activity [GO:0004634]; glycolytic process [GO:0006096]; phosphopyruvate hydratase complex [GO:0000015];	GO:0003674,GO:0003824,GO:0004634,GO:0005488,GO:0005515,GO:0005575,GO:0005622,GO:0005623,GO:0005737,GO:0005829,GO:0005886,GO:0005975,GO:0005996,GO:0006006,GO:0006007,GO:0006082,GO:0006090,GO:0006091,GO:0006094,GO:0006096,GO:0006139,GO:0006163,GO:0006164,GO:0006165,GO:0006725,GO:0006732,GO:0006733,GO:0006734,GO:0006735,GO:0006753,GO:0006754,GO:0006757,GO:0006793,GO:0006796,GO:0006807,GO:0006950,GO:…	27538000	26986000	51170000	NA	NA	NA	43849000	47064000	49712000	NA	NA	NA	29546000	36920000	52773000	NA	25347000	28973000	218010000	234030000	243600000	NA	NA	NA		24.7149	24.6857	25.6088	NA	NA	NA	25.386	25.4881	25.5671	NA	NA
178	A0A061A8T0		Peptidase S1 domain-containing protein	-2.00015	0.0195	AP < NP	yes	NP_Bac only	complement	ko:K01330	ko04145,ko04610,ko05133,ko05150,ko05322,map04145,map04610,map05133,map05150,map05322	serine-type endopeptidase activity [GO:0004252]; proteolysis [GO:0006508];	GO:0002250,GO:0002252,GO:0002253,GO:0002376,GO:0002443,GO:0002449,GO:0002455,GO:0002460,GO:0002673,GO:0002682,GO:0002684,GO:0002697,GO:0002920,GO:0003674,GO:0003824,GO:0004175,GO:0004252,GO:0005488,GO:0005509,GO:0005575,GO:0005576,GO:0005615,GO:0006508,GO:0006807,GO:0006955,GO:0006956,GO:0006958,GO:0006959,GO:0008150,GO:0008152,GO:0008233,GO:0008236,GO:0010467,GO:0010468,GO:0016064,GO:0016485,GO:…	NA	NA	NA	50409000	47120000	49728000	57064000	55071000	50605000	NA	NA	NA	213820000	163900000	98927000	60600000	52185000	64886000	118640000	138110000	149400000	91115000	87499000	72560000		NA	NA	NA	25.5872	25.4898	25.5676	25.7661	25.7148	25.5928	NA	NA
192	A0A060Y4C1		Ectonucleotide pyrophosphatase/phosphodiesterase family member 2	-2.11426	0.0246	AP < NP	yes		Ectonucleotide pyrophosphatase phosphodiesterase	ko:K01122	ko00565,map00565	hydrolase activity, acting on ester bonds [GO:0016788]; metal ion binding [GO:0046872]; nucleic acid binding [GO:0003676]; polysaccharide binding [GO:0030247]; scavenger receptor activity [GO:0005044]; immune response [GO:0006955]; nitrogen compound metabolic process [GO:0006807]; organic substance metabolic process [GO:0071704]; primary metabolic process [GO:0044238]; extracellular region [GO:00…	-	NA	NA	NA	NA	NA	NA	43742000	44563000	44503000	NA	NA	NA	75828000	85249000	74297000	42114000	42215000	49053000	116940000	127530000	144460000	NA	NA	NA		NA	NA	NA	NA	NA	NA	25.3825	25.4093	25.4074	NA	NA
171	A0A060Y2D3		Uncharacterized protein	1.10499	0.405646	not significant	plasma only	plasma only	-	-	-		-	227380000	NA	211010000	176400000	191980000	148520000	279980000	237520000	256980000	NA	NA	NA	88039000	131550000	135470000	26626000	37812000	56880000	NA	NA	NA	NA	NA	NA		27.7605	NA	27.6527	27.3943	27.5164	27.1461	28.0607	27.8235	27.9371	NA	NA
128	A0A060WC68	no clusters	Lipocalin 15	0.151645	0.693525	not significant	yes	NP_Bac only	lipocalin	ko:K01830	ko00590,ko01100,map00590,map01100	small molecule binding [GO:0036094]; extracellular region [GO:0005576];	-	36604000	36964000	38397000	56114000	40795000	64676000	40029000	31997000	36540000	59737000	NA	48868000	52336000	38560000	67845000	36169000	43376000	36350000	83780000	81006000	100110000	31553000	35114000	NA		25.1255	25.1396	25.1945	25.7419	25.2819	25.9467	25.2545	24.9314	25.123	25.8321	NA
129	A0A060XMW3	no clusters	Lipocalin/cytosolic fatty-acid binding domain-containing protein	1.34797	0.100227	not significant	yes	all samples	Prostaglandin D2 synthase b	ko:K01830	ko00590,ko01100,map00590,map01100	small molecule binding [GO:0036094];	-	124390000	178290000	178620000	103170000	119150000	97665000	85118000	92095000	77699000	NA	NA	NA	155010000	122110000	130310000	107660000	88634000	130780000	NA	NA	NA	NA	NA	NA		26.8903	27.4097	27.4123	26.6204	26.8282	26.5413	26.343	26.4566	26.2114	NA	NA
212	A0A060XSP6		Ig-like domain-containing protein	-2.17536	0.0204	AP < NP		NP_Bac only	Immunoglobulin V-Type	-	-		-	NA	NA	NA	NA	NA	NA	NA	NA	NA	NA	NA	NA	446580000	595280000	802730000	NA	NA	NA	NA	NA	NA	NA	NA	NA		NA	NA	NA	NA	NA	NA	NA	NA	NA	NA	NA
130	A0A060YMF6	no clusters	Coagulation factor VII-like	-1.18323	0.141268	not significant	yes	all samples	Coagulation factor V	ko:K03902	ko04610,map04610	copper ion binding [GO:0005507]; oxidoreductase activity [GO:0016491]; regulation of response to external stimulus [GO:0032101]; extracellular region [GO:0005576];	GO:0002576,GO:0003008,GO:0003013,GO:0005575,GO:0005576,GO:0005615,GO:0005622,GO:0005623,GO:0005737,GO:0005783,GO:0005788,GO:0005793,GO:0005794,GO:0005798,GO:0005886,GO:0006464,GO:0006807,GO:0006810,GO:0006887,GO:0006888,GO:0006900,GO:0006901,GO:0006903,GO:0006950,GO:0006996,GO:0007596,GO:0007599,GO:0008015,GO:0008150,GO:0008152,GO:0009611,GO:0009987,GO:0012505,GO:0016020,GO:0016043,GO:0016050,GO:…	NA	NA	NA	32701000	31282000	26996000	43373000	43574000	41291000	27331000	NA	29508000	55030000	46792000	32816000	35247000	35059000	34682000	73813000	77998000	84828000	60253000	55253000	45142000		NA	NA	NA	24.9628	24.8988	24.6862	25.3703	25.377	25.2993	24.704	NA
232	A0A060Z9B8		Catechol O-methyltransferase domain-containing protein 1	-2.2212	0.0275	AP < NP			Catechol O-methyltransferase domain-containing protein 1-like	-	-		-	NA	NA	NA	NA	NA	NA	NA	NA	NA	NA	NA	NA	NA	NA	NA	329840000	430010000	477260000	110190000	100270000	115890000	NA	NA	NA		NA	NA	NA	NA	NA	NA	NA	NA	NA	NA	NA
152	A0A060Y4F1		Peptidase S1 domain-containing protein	-1.41841	0.0693163	not significant	yes	NP_Bac only	Belongs to the peptidase S1 family	ko:K01331,ko:K03993	ko04610,ko05133,ko05150,ko05322,map04610,map05133,map05150,map05322	serine-type endopeptidase activity [GO:0004252]; proteolysis [GO:0006508];	GO:0001867,GO:0002250,GO:0002252,GO:0002253,GO:0002376,GO:0002443,GO:0002449,GO:0002455,GO:0002460,GO:0002673,GO:0002682,GO:0002684,GO:0002697,GO:0002920,GO:0003674,GO:0003824,GO:0004175,GO:0004252,GO:0005488,GO:0005515,GO:0005575,GO:0005576,GO:0005615,GO:0006508,GO:0006807,GO:0006950,GO:0006952,GO:0006955,GO:0006956,GO:0006958,GO:0006959,GO:0007275,GO:0007399,GO:0008150,GO:0008152,GO:0008233,GO:…	36194000	28583000	NA	42531000	44569000	49200000	39900000	41855000	38127000	NA	NA	NA	78733000	69552000	74536000	47277000	46636000	42708000	87625000	96821000	112730000	53880000	49759000	45067000		25.1092	24.7687	NA	25.342	25.4095	25.5522	25.2499	25.3189	25.1843	NA	NA
241	A0A060X2K3		A2M_N_2 domain-containing protein	-2.36637	0.0285	AP < NP			Alpha-2-macroglobulin-like	ko:K03910	ko04610,map04610		GO:0000003,GO:0001101,GO:0001553,GO:0001868,GO:0001869,GO:0002020,GO:0002376,GO:0002437,GO:0002438,GO:0002526,GO:0002576,GO:0002673,GO:0002682,GO:0002683,GO:0002697,GO:0002698,GO:0002920,GO:0002921,GO:0003006,GO:0003674,GO:0004857,GO:0004866,GO:0004867,GO:0005096,GO:0005102,GO:0005488,GO:0005515,GO:0005575,GO:0005576,GO:0005615,GO:0005622,GO:0005623,GO:0005737,GO:0005829,GO:0006807,GO:0006810,GO:…	NA	NA	NA	NA	NA	NA	NA	NA	NA	NA	NA	NA	NA	NA	NA	NA	NA	NA	275740000	286750000	297790000	720090000	571390000	NA		NA	NA	NA	NA	NA	NA	NA	NA	NA	NA	NA
9	A0A060XVX4		С-reactive protein, pentraxin fusion protein-like	-2.44174	0.000169	AP < NP	plasma only	plasma only	Pentraxin fusion protein-like	ko:K16143	-		-	NA	NA	NA	NA	NA	NA	NA	NA	NA	NA	NA	NA	93567000	77095000	85520000	68786000	83154000	121100000	34811000	38958000	43426000	27233000	25588000	23999000		NA	NA	NA	NA	NA	NA	NA	NA	NA	NA	NA
172	A0A060Y562		Glyceraldehyde 3-phosphate dehydrogenase catalytic domain-containing protein	1.03392	0.100227	not significant	yes	NP_Bac only	Glyceraldehyde-3-phosphate dehydrogenase	ko:K00134,ko:K10705	ko00010,ko00710,ko01100,ko01110,ko01120,ko01130,ko01200,ko01230,ko04066,ko05010,map00010,map00710,map01100,map01110,map01120,map01130,map01200,map01230,map04066,map05010	oxidoreductase activity, acting on the aldehyde or oxo group of donors, NAD or NADP as acceptor [GO:0016620];	GO:0000226,GO:0000740,GO:0000768,GO:0001817,GO:0001819,GO:0001906,GO:0001907,GO:0002376,GO:0002791,GO:0002793,GO:0003674,GO:0003824,GO:0004365,GO:0004857,GO:0004866,GO:0005488,GO:0005515,GO:0005575,GO:0005622,GO:0005623,GO:0005634,GO:0005635,GO:0005737,GO:0005811,GO:0005829,GO:0005856,GO:0005886,GO:0005975,GO:0005996,GO:0006006,GO:0006007,GO:0006082,GO:0006090,GO:0006091,GO:0006094,GO:0006096,GO:…	NA	NA	NA	32092000	34324000	29824000	52286000	60862000	62091000	54616000	66569000	57162000	NA	NA	NA	NA	NA	NA	39687000	41633000	47511000	NA	NA	NA		NA	NA	NA	24.9357	25.0327	24.83	25.6399	25.859	25.8879	25.7028	25.9883
154	A0A060Z757		Apolipoprotein B-100-like protein	-2.51094	0.0269	AP < NP	yes		apolipoprotein	ko:K14462	ko04975,ko04977,ko04979,map04975,map04977,map04979	lipid transporter activity [GO:0005319];	GO:0000003,GO:0000323,GO:0001101,GO:0001523,GO:0001568,GO:0001701,GO:0001944,GO:0002218,GO:0002221,GO:0002224,GO:0002237,GO:0002253,GO:0002376,GO:0002682,GO:0002684,GO:0002757,GO:0002758,GO:0002764,GO:0003674,GO:0005102,GO:0005215,GO:0005319,GO:0005488,GO:0005515,GO:0005539,GO:0005543,GO:0005575,GO:0005576,GO:0005615,GO:0005622,GO:0005623,GO:0005737,GO:0005764,GO:0005768,GO:0005769,GO:0005773,GO:…	224520000	268440000	NA	71008000	88275000	68639000	126330000	161380000	141740000	NA	NA	NA	190960000	470970000	338140000	140080000	142880000	120570000	604250000	578110000	662610000	261090000	194330000	277630000		27.7423	28	NA	26.0815	26.3955	26.0325	26.9126	27.2659	27.0787	NA	NA
151	A0A060Y5Z9		SMB domain-containing protein	-1.00564	0.114758	not significant	yes		Vitronectin a	ko:K06251	ko04151,ko04510,ko04512,ko04610,ko05165,ko05205,map04151,map04510,map04512,map04610,map05165,map05205	polysaccharide binding [GO:0030247]; scavenger receptor activity [GO:0005044]; immune response [GO:0006955]; cellular anatomical entity [GO:0110165];	GO:0001704,GO:0001706,GO:0001889,GO:0001932,GO:0001934,GO:0002376,GO:0002673,GO:0002682,GO:0002697,GO:0002920,GO:0003674,GO:0005102,GO:0005178,GO:0005488,GO:0005515,GO:0005518,GO:0005539,GO:0005575,GO:0005576,GO:0005604,GO:0005615,GO:0005622,GO:0005623,GO:0005737,GO:0005783,GO:0005788,GO:0005791,GO:0005794,GO:0005796,GO:0005886,GO:0006928,GO:0006955,GO:0007155,GO:0007160,GO:0007275,GO:0007369,GO:…	20299000	25265000	NA	32060000	35111000	31164000	39168000	45651000	39089000	NA	NA	NA	58953000	46707000	39769000	45547000	31226000	36758000	108100000	134740000	141500000	44862000	49379000	32986000		24.2749	24.5906	NA	24.9343	25.0654	24.8934	25.2232	25.4441	25.2203	NA	NA
97	A0A060Z709		Apolipoprotein B-100-like protein	-2.55234	0.00201	AP < NP	yes		Apolipoprotein B	ko:K14462	ko04975,ko04977,ko04979,map04975,map04977,map04979	lipid transporter activity [GO:0005319];	-	48217000	46826000	37955000	32405000	29936000	30255000	12654000	19000000	NA	71620000	NA	73425000	178950000	158750000	160950000	118950000	102930000	91281000	148320000	152730000	151160000	176360000	168870000	179250000		25.523	25.4808	25.1778	24.9497	24.8354	24.8507	23.5931	24.1795	NA	26.0939	NA
131	A0A060YMN5	no clusters	Fibrinogen alpha	-2.03323	0.0531722	not significant	yes	all samples	Fibrinogen alpha	ko:K03903,ko:K03905	ko04610,ko04611,ko05150,map04610,map04611,map05150	blood coagulation [GO:0007596];	GO:0001775,GO:0001889,GO:0001932,GO:0001934,GO:0002218,GO:0002221,GO:0002224,GO:0002253,GO:0002376,GO:0002526,GO:0002576,GO:0002682,GO:0002684,GO:0002757,GO:0002758,GO:0002764,GO:0002791,GO:0002793,GO:0003008,GO:0003013,GO:0003018,GO:0003674,GO:0005198,GO:0005488,GO:0005515,GO:0005575,GO:0005576,GO:0005577,GO:0005615,GO:0005622,GO:0005623,GO:0005737,GO:0005783,GO:0005788,GO:0005791,GO:0005886,GO:…	NA	NA	NA	65470000	65964000	80082000	27435000	30234000	NA	NA	NA	NA	165010000	183690000	119310000	NA	NA	NA	736810000	762810000	832320000	195890000	182540000	172850000		NA	NA	NA	25.9643	25.9752	26.255	24.7095	24.8497	NA	NA	NA
132	A0A060YQ67	no clusters	Complement factor H-like, Coagulation factor XIII B chain-like	0.225338	0.5503	not significant	yes	all samples	Complement factor	ko:K03906,ko:K04004	ko04610,ko05150,map04610,map05150	-	GO:0003674,GO:0004857,GO:0005575,GO:0005576,GO:0006807,GO:0006950,GO:0007596,GO:0007599,GO:0008150,GO:0008152,GO:0009611,GO:0009892,GO:0009894,GO:0009895,GO:0010605,GO:0019222,GO:0019538,GO:0030234,GO:0031323,GO:0031324,GO:0031329,GO:0031330,GO:0032268,GO:0032269,GO:0032501,GO:0042060,GO:0042176,GO:0042177,GO:0043086,GO:0043170,GO:0044092,GO:0044238,GO:0048519,GO:0048523,GO:0050789,GO:0050790,GO:…	295040000	204820000	316880000	416430000	353680000	306080000	95179000	107000000	94607000	223010000	93177000	166170000	304540000	238630000	187620000	193210000	193930000	214490000	131200000	143920000	152970000	150010000	168950000	144280000		28.1363	27.6098	28.2394	28.6335	28.3979	28.1893	26.5041	26.673	26.4954	27.7325	26.4735
133	A0A060Z2K7	no clusters	Alpha-2-macroglobulin like	-0.962046	0.187441	not significant	yes	all samples	Alpha-2-macroglobulin-like	ko:K03910	ko04610,map04610	endopeptidase inhibitor activity [GO:0004866];	GO:0000003,GO:0001101,GO:0001553,GO:0001868,GO:0001869,GO:0002020,GO:0002376,GO:0002437,GO:0002438,GO:0002526,GO:0002576,GO:0002673,GO:0002682,GO:0002683,GO:0002697,GO:0002698,GO:0002920,GO:0002921,GO:0003006,GO:0003674,GO:0004857,GO:0004866,GO:0004867,GO:0005096,GO:0005102,GO:0005488,GO:0005515,GO:0005575,GO:0005576,GO:0005615,GO:0005622,GO:0005623,GO:0005737,GO:0005829,GO:0006807,GO:0006810,GO:…	88353000	71132000	NA	240210000	185640000	222860000	44800000	52154000	46894000	86117000	NA	63148000	157720000	168200000	134940000	72265000	59854000	77533000	108970000	125440000	129980000	200720000	240720000	219390000		26.3968	26.084	NA	27.8397	27.4679	27.7316	25.417	25.6363	25.4829	26.3598	NA
134	A0A060Y683	no clusters	Alpha-2-macroglobulin like	-0.479935	0.0268884	not significant	yes	all samples	Alpha-2-macroglobulin-like	ko:K03910	ko04610,map04610	extracellular space [GO:0005615];	GO:0000003,GO:0001101,GO:0001553,GO:0001868,GO:0001869,GO:0002020,GO:0002376,GO:0002437,GO:0002438,GO:0002526,GO:0002576,GO:0002673,GO:0002682,GO:0002683,GO:0002697,GO:0002698,GO:0002920,GO:0002921,GO:0003006,GO:0003674,GO:0004857,GO:0004866,GO:0004867,GO:0005096,GO:0005102,GO:0005488,GO:0005515,GO:0005575,GO:0005576,GO:0005615,GO:0005622,GO:0005623,GO:0005737,GO:0005829,GO:0006807,GO:0006810,GO:…	237560000	242730000	299250000	128160000	138520000	142880000	126610000	144990000	129250000	300320000	235070000	187260000	396430000	321360000	244060000	188970000	177110000	168980000	378290000	413840000	389700000	233260000	249720000	232820000		27.8237	27.8548	28.1568	26.9334	27.0455	27.0902	26.9158	27.1114	26.9456	28.1619	27.8085
135	A0A060WN38	no clusters	Alpha-2-macroglobulin-like	-0.349265	0.103302	not significant	yes	all samples	Alpha-2-macroglobulin-like	ko:K03910	ko04610,map04610	endopeptidase inhibitor activity [GO:0004866]; membrane [GO:0016020];	GO:0000003,GO:0001101,GO:0001553,GO:0001868,GO:0001869,GO:0002020,GO:0002376,GO:0002437,GO:0002438,GO:0002526,GO:0002576,GO:0002673,GO:0002682,GO:0002683,GO:0002697,GO:0002698,GO:0002920,GO:0002921,GO:0003006,GO:0003674,GO:0004857,GO:0004866,GO:0004867,GO:0005096,GO:0005102,GO:0005488,GO:0005515,GO:0005575,GO:0005576,GO:0005615,GO:0005622,GO:0005623,GO:0005737,GO:0005829,GO:0006807,GO:0006810,GO:…	216570000	258070000	322360000	274760000	284590000	238590000	285670000	288450000	285270000	507860000	533720000	361580000	472790000	467240000	487480000	368650000	270910000	278940000	392600000	459540000	511540000	575510000	579460000	550970000		27.6903	27.9432	28.2641	28.0336	28.0843	27.83	28.0898	28.1037	28.0878	28.9199	28.9915
136	A0A060Z4W3	no clusters	Alpha-2-macroglobulin	-0.821113	0.00755647	not significant	yes	all samples	Alpha-2-macroglobulin-like	ko:K03910	ko04610,map04610	-	GO:0000003,GO:0001101,GO:0001553,GO:0001868,GO:0001869,GO:0002020,GO:0002376,GO:0002437,GO:0002438,GO:0002526,GO:0002576,GO:0002673,GO:0002682,GO:0002683,GO:0002697,GO:0002698,GO:0002920,GO:0002921,GO:0003006,GO:0003674,GO:0004857,GO:0004866,GO:0004867,GO:0005096,GO:0005102,GO:0005488,GO:0005515,GO:0005575,GO:0005576,GO:0005615,GO:0005622,GO:0005623,GO:0005737,GO:0005829,GO:0006807,GO:0006810,GO:…	339470000	233060000	298180000	410440000	409310000	439770000	449140000	420440000	514990000	591730000	371050000	720720000	839210000	867690000	812440000	767250000	747230000	686270000	991740000	995190000	1258800000	745390000	737560000	747630000		28.3387	27.7961	28.1516	28.6126	28.6086	28.7122	28.7426	28.6473	28.94	29.1404	28.467
137	A0A060WUN3	no clusters	Alpha-2-macroglobulin	-0.23933	0.0967076	not significant	yes	all samples	Alpha-2-macroglobulin-like	ko:K03910	ko04610,map04610	serine-type endopeptidase inhibitor activity [GO:0004867]; negative regulation of peptidase activity [GO:0010466]; extracellular space [GO:0005615];	GO:0000003,GO:0001101,GO:0001553,GO:0001868,GO:0001869,GO:0002020,GO:0002376,GO:0002437,GO:0002438,GO:0002526,GO:0002576,GO:0002673,GO:0002682,GO:0002683,GO:0002697,GO:0002698,GO:0002920,GO:0002921,GO:0003006,GO:0003674,GO:0004857,GO:0004866,GO:0004867,GO:0005096,GO:0005102,GO:0005488,GO:0005515,GO:0005575,GO:0005576,GO:0005615,GO:0005622,GO:0005623,GO:0005737,GO:0005829,GO:0006807,GO:0006810,GO:…	2.0724e+09	2220100000	2.004e+09	1.7513e+09	1.5615e+09	1.6056e+09	1.625e+09	1.6477e+09	1.5168e+09	2284700000	2355000000	2769500000	3.0703e+09	3.103e+09	2.9412e+09	2815600000	2799700000	2850300000	2894100000	3.1376e+09	3.4697e+09	2282200000	2272300000	2.0545e+09		30.9487	31.048	30.9002	30.7058	30.5403	30.5805	30.5978	30.6178	30.4984	31.0894	31.1331
274	A0A060YAU3		Ig-like domain-containing protein	1.87706	0.08	not significant			Immunoglobulin V-Type	ko:K05700,ko:K06856	ko04020,ko04064,ko04072,ko04145,ko04151,ko04510,ko04520,ko04640,ko04650,ko04662,ko04664,ko04666,ko04670,ko04672,ko04810,ko05100,ko05131,ko05140,ko05143,ko05146,ko05150,ko05152,ko05162,ko05169,ko05202,ko05310,ko05320,ko05322,ko05323,ko05330,ko05340,ko05414,ko05416,map04020,map04064,map04072,map04145,map04151,map04510,map04520,map04640,map04650,map04662,map04664,map04666,map04670,map04672,map04810,…		-	NA	NA	NA	NA	NA	NA	216820000	260240000	265110000	NA	NA	NA	NA	NA	NA	NA	NA	NA	NA	NA	NA	NA	NA	NA		NA	NA	NA	NA	NA	NA	27.6919	27.9553	27.982	NA	NA
138	A0A060YZ84	no clusters	Alpha-2-macroglobulin	-0.782719	0.0336393	not significant	yes	all samples	Alpha-2-macroglobulin-like	ko:K03910	ko04610,map04610	-	GO:0000003,GO:0001101,GO:0001553,GO:0001868,GO:0001869,GO:0002020,GO:0002376,GO:0002437,GO:0002438,GO:0002526,GO:0002576,GO:0002673,GO:0002682,GO:0002683,GO:0002697,GO:0002698,GO:0002920,GO:0002921,GO:0003006,GO:0003674,GO:0004857,GO:0004866,GO:0004867,GO:0005096,GO:0005102,GO:0005488,GO:0005515,GO:0005575,GO:0005576,GO:0005615,GO:0005622,GO:0005623,GO:0005737,GO:0005829,GO:0006807,GO:0006810,GO:…	862900000	746550000	722740000	1.7558e+09	1383000000	1.5876e+09	960650000	1.0234e+09	1087100000	948260000	895810000	802970000	1.4922e+09	1203900000	1.9992e+09	1407200000	1.7085e+09	1.6851e+09	2.9251e+09	3.7364e+09	4847000000	3.2241e+09	3.3139e+09	3.0265e+09		29.6846	29.4757	29.4289	30.7095	30.3652	30.5642	29.8394	29.9307	30.0178	29.8207	29.7386
7	A0A060ZE00		Intelectin-like protein, Fibrinogen C-terminal domain-containing protein	-2.681	0.000323	AP < NP	yes		Intelectin-1a-like	ko:K17527	-		GO:0001932,GO:0001934,GO:0002376,GO:0003674,GO:0005488,GO:0005509,GO:0005515,GO:0005575,GO:0005576,GO:0005623,GO:0005886,GO:0005903,GO:0006955,GO:0006959,GO:0008150,GO:0009605,GO:0009607,GO:0009624,GO:0009893,GO:0009987,GO:0010562,GO:0010604,GO:0010827,GO:0010828,GO:0016020,GO:0016043,GO:0019220,GO:0019222,GO:0019730,GO:0022607,GO:0030246,GO:0031253,GO:0031323,GO:0031325,GO:0031399,GO:0031401,GO:…	NA	NA	NA	NA	NA	NA	NA	NA	NA	NA	NA	NA	31643000	28956000	27221000	44019000	46528000	33290000	74427000	84785000	93339000	80429000	80327000	62592000		NA	NA	NA	NA	NA	NA	NA	NA	NA	NA	NA
180	A0A060Y552		Apolipoprotein B-100	-2.76445	8.54e-05	AP < NP	yes		Apolipoprotein	ko:K14462	ko04975,ko04977,ko04979,map04975,map04977,map04979	lipid transporter activity [GO:0005319];	GO:0000003,GO:0000323,GO:0001101,GO:0001523,GO:0001568,GO:0001701,GO:0001944,GO:0002218,GO:0002221,GO:0002224,GO:0002237,GO:0002253,GO:0002376,GO:0002682,GO:0002684,GO:0002757,GO:0002758,GO:0002764,GO:0003674,GO:0005102,GO:0005215,GO:0005319,GO:0005488,GO:0005515,GO:0005539,GO:0005543,GO:0005575,GO:0005576,GO:0005615,GO:0005622,GO:0005623,GO:0005737,GO:0005764,GO:0005768,GO:0005769,GO:0005773,GO:…	NA	NA	NA	32345000	32198000	33681000	NA	NA	NA	38102000	NA	22671000	125070000	95646000	95384000	72059000	80741000	68740000	140130000	157920000	168130000	132160000	131940000	114440000		NA	NA	NA	24.947	24.9405	25.0054	NA	NA	NA	25.1834	NA
239	A0A060W0R3		Actin, ACTC protein	-2.83494	0.0113	AP < NP		AP_Bac only	Actin, alpha cardiac muscle	ko:K12314	ko04260,ko04261,ko05410,ko05414,map04260,map04261,map05410,map05414		-	NA	NA	NA	NA	NA	NA	NA	NA	NA	NA	NA	NA	NA	NA	NA	NA	NA	NA	121990000	145220000	159590000	72762000	69900000	69290000		NA	NA	NA	NA	NA	NA	NA	NA	NA	NA	NA
230	A0A060Z3N3		Ig-like domain-containing protein	-2.93466	0.0018	AP < NP		NP_Bac only	Immunoglobulin V-Type	ko:K06856	ko04020,ko04064,ko04072,ko04145,ko04151,ko04640,ko04650,ko04662,ko04664,ko04666,ko04672,ko05140,ko05143,ko05146,ko05150,ko05152,ko05162,ko05169,ko05202,ko05310,ko05320,ko05322,ko05323,ko05330,ko05340,ko05414,ko05416,map04020,map04064,map04072,map04145,map04151,map04640,map04650,map04662,map04664,map04666,map04672,map05140,map05143,map05146,map05150,map05152,map05162,map05169,map05202,map05310,map…		-	NA	NA	NA	NA	NA	NA	NA	NA	NA	NA	NA	NA	NA	NA	NA	74210000	97260000	93199000	NA	NA	NA	166280000	187020000	279520000		NA	NA	NA	NA	NA	NA	NA	NA	NA	NA	NA
139	A0A060YD01	no clusters	Alpha-2-macroglobulin	-0.704962	0.00481151	not significant	yes	all samples	Alpha-2-macroglobulin-like	ko:K03910	ko04610,map04610	endopeptidase inhibitor activity [GO:0004866];	GO:0000003,GO:0001101,GO:0001553,GO:0001868,GO:0001869,GO:0002020,GO:0002376,GO:0002437,GO:0002438,GO:0002526,GO:0002576,GO:0002673,GO:0002682,GO:0002683,GO:0002697,GO:0002698,GO:0002920,GO:0002921,GO:0003006,GO:0003674,GO:0004857,GO:0004866,GO:0004867,GO:0005096,GO:0005102,GO:0005488,GO:0005515,GO:0005575,GO:0005576,GO:0005615,GO:0005622,GO:0005623,GO:0005737,GO:0005829,GO:0006807,GO:0006810,GO:…	2392100000	2.0111e+09	1.8653e+09	1.5672e+09	1411000000	1164200000	1433200000	1.5333e+09	1442000000	2504200000	1.7109e+09	2882500000	3.1871e+09	3.1048e+09	2294400000	2848700000	3.0535e+09	2627100000	4.1218e+09	4338600000	4969000000	3.2935e+09	3.4426e+09	3.2797e+09		31.1556	30.9053	30.7968	30.5455	30.3941	30.1167	30.4166	30.514	30.4254	31.2217	30.6721
140	A0A060VTV1	no clusters	Alpha-macroglobulin receptor-binding domain-containing protein	-1.86686	0.105982	not significant	yes	all samples	complement	ko:K03989,ko:K03990,ko:K03994,ko:K06530	ko04145,ko04610,ko05020,ko05133,ko05134,ko05140,ko05142,ko05150,ko05152,ko05167,ko05168,ko05203,ko05322,map04145,map04610,map05020,map05133,map05134,map05140,map05142,map05150,map05152,map05167,map05168,map05203,map05322	extracellular space [GO:0005615];	GO:0000323,GO:0001664,GO:0001775,GO:0001796,GO:0001798,GO:0001817,GO:0001819,GO:0001932,GO:0001934,GO:0001969,GO:0001970,GO:0002250,GO:0002252,GO:0002253,GO:0002263,GO:0002274,GO:0002275,GO:0002283,GO:0002366,GO:0002376,GO:0002443,GO:0002444,GO:0002446,GO:0002449,GO:0002455,GO:0002460,GO:0002507,GO:0002520,GO:0002673,GO:0002675,GO:0002682,GO:0002684,GO:0002697,GO:0002699,GO:0002703,GO:0002705,GO:…	789190000	630100000	644890000	832680000	694600000	873240000	627360000	634270000	610080000	NA	NA	NA	593350000	838190000	2.1389e+09	1078100000	1.8635e+09	1.5696e+09	708220000	758100000	838820000	569310000	575000000	646320000		29.5558	29.231	29.2645	29.6332	29.3716	29.7018	29.2247	29.2405	29.1844	NA	NA
141	A0A060X960	no clusters	heparin cofactor 2	-0.677134	0.00725703	not significant	yes	all samples	Serine (or cysteine) proteinase inhibitor, clade D (heparin cofactor), member 1	ko:K03912	ko04610,map04610	serine-type endopeptidase inhibitor activity [GO:0004867]; blood coagulation [GO:0007596]; extracellular space [GO:0005615];	GO:0003674,GO:0004857,GO:0004866,GO:0004867,GO:0005575,GO:0005576,GO:0005615,GO:0005622,GO:0005623,GO:0005737,GO:0005783,GO:0005788,GO:0006464,GO:0006807,GO:0006950,GO:0007596,GO:0007599,GO:0008150,GO:0008152,GO:0009611,GO:0009892,GO:0009987,GO:0010466,GO:0010605,GO:0010951,GO:0012505,GO:0019222,GO:0019538,GO:0030162,GO:0030234,GO:0030414,GO:0031323,GO:0031324,GO:0031974,GO:0032268,GO:0032269,GO:…	192260000	221520000	108890000	212260000	190830000	205850000	229470000	238900000	239420000	263930000	388880000	204390000	448620000	410000000	367900000	321220000	277530000	307460000	452330000	455670000	505060000	299800000	303720000	281300000		27.5185	27.7229	26.6983	27.6613	27.5077	27.617	27.7737	27.8318	27.835	27.9756	28.5347
213	A0A060YET5		Ig-like domain-containing protein	-1.91799	0.14	not significant			Immunoglobulin V-Type	-	-		-	NA	NA	NA	30454000	34011000	32812000	NA	NA	NA	NA	NA	NA	702830000	552810000	535800000	80419000	85963000	72371000	NA	NA	NA	NA	NA	NA		NA	NA	NA	24.8601	25.0195	24.9677	NA	NA	NA	NA	NA
179	A0A060YNT5		Pentraxin family member	-2.95677	0.000381	AP < NP	yes		C-reactive protein-like	ko:K16143	-	metal ion binding [GO:0046872]; extracellular region [GO:0005576];	GO:0001846,GO:0001848,GO:0001849,GO:0002376,GO:0002526,GO:0002673,GO:0002674,GO:0002682,GO:0002683,GO:0002761,GO:0002762,GO:0003674,GO:0005488,GO:0005509,GO:0005515,GO:0005575,GO:0005576,GO:0005615,GO:0006457,GO:0006807,GO:0006950,GO:0006952,GO:0006953,GO:0006954,GO:0006955,GO:0008150,GO:0008152,GO:0009892,GO:0009987,GO:0010605,GO:0016043,GO:0019222,GO:0019538,GO:0022607,GO:0031323,GO:0031324,GO:…	27569000	34621000	NA	NA	NA	NA	46850000	45009000	44925000	NA	NA	NA	213690000	183730000	107250000	84517000	71443000	76927000	276770000	327920000	326050000	102730000	104320000	90385000		24.7165	25.0451	NA	NA	NA	NA	25.4815	25.4237	25.421	NA	NA
142	Q7ZZW1	no clusters	Alpha-1-antitrypsin homolog	0.286695	0.154945	not significant	yes	all samples	Serine (or cysteine) proteinase inhibitor, clade A (alpha-1 antiproteinase, antitrypsin), member 1	ko:K03984,ko:K04525	ko04610,map04610	serine-type endopeptidase inhibitor activity [GO:0004867]; cytoplasm [GO:0005737]; extracellular space [GO:0005615]; sperm flagellum [GO:0036126];	GO:0001101,GO:0001666,GO:0001701,GO:0001775,GO:0002020,GO:0002237,GO:0002252,GO:0002263,GO:0002274,GO:0002275,GO:0002283,GO:0002366,GO:0002376,GO:0002443,GO:0002444,GO:0002446,GO:0002576,GO:0003674,GO:0004857,GO:0004866,GO:0004867,GO:0005488,GO:0005515,GO:0005575,GO:0005576,GO:0005615,GO:0005622,GO:0005623,GO:0005737,GO:0005783,GO:0005788,GO:0005793,GO:0005794,GO:0005798,GO:0005886,GO:0005975,GO:…	2639900000	2758400000	1.6581e+09	1.831e+09	1.8541e+09	1.7149e+09	1252000000	1268400000	1218700000	1131600000	2252200000	1.6101e+09	2.1443e+09	2.1157e+09	2381400000	1.6598e+09	1.7173e+09	1.5635e+09	1.7269e+09	1.5518e+09	1.5611e+09	1.5561e+09	1.6425e+09	1369500000		31.2978	31.3612	30.6269	30.77	30.7881	30.6755	30.2216	30.2404	30.1827	30.0757	31.0687
143	A0A060XJ69	no clusters	Anaphylatoxin-like domain-containing protein	0.461997	0.219203	not significant	yes	NP_Bac only	Si dkey-8k3.2	ko:K03989,ko:K03990,ko:K03994,ko:K06530	ko04145,ko04610,ko05020,ko05133,ko05134,ko05140,ko05142,ko05150,ko05152,ko05167,ko05168,ko05203,ko05322,map04145,map04610,map05020,map05133,map05134,map05140,map05142,map05150,map05152,map05167,map05168,map05203,map05322	extracellular region [GO:0005576];	-	45541000	52744000	44342000	46613000	45240000	43636000	28832000	28138000	28726000	77018000	66538000	74928000	32948000	23290000	33667000	34054000	29015000	32338000	115330000	127980000	133260000	26482000	24845000	21349000		25.4407	25.6525	25.4022	25.4742	25.4311	25.379	24.7812	24.746	24.7759	26.1987	25.9877
13	A0A060XQ45		Alpha-2-antiplasmin	-3.2607	0.000659	AP < NP	yes		Serine (or cysteine) peptidase inhibitor, clade F, member	ko:K03983	ko04610,map04610	serine-type endopeptidase inhibitor activity [GO:0004867]; negative regulation of fibrinolysis [GO:0051918]; extracellular space [GO:0005615];	GO:0001568,GO:0001817,GO:0001819,GO:0001932,GO:0001934,GO:0001944,GO:0001990,GO:0002020,GO:0002034,GO:0002576,GO:0003008,GO:0003013,GO:0003014,GO:0003018,GO:0003044,GO:0003071,GO:0003072,GO:0003073,GO:0003081,GO:0003674,GO:0004857,GO:0004866,GO:0004867,GO:0005488,GO:0005515,GO:0005575,GO:0005576,GO:0005577,GO:0005615,GO:0005622,GO:0005623,GO:0005737,GO:0006355,GO:0006357,GO:0006810,GO:0006887,GO:…	NA	NA	NA	108040000	95162000	110170000	NA	NA	NA	NA	NA	NA	132800000	252830000	233550000	166740000	231090000	193890000	125610000	165430000	203920000	140020000	113210000	82520000		NA	NA	NA	26.687	26.5039	26.7152	NA	NA	NA	NA	NA
11	A0A060YV80		Fibronectin type-I domain-containing protein	-3.64165	0.00224	AP < NP	yes		regulation of substrate-dependent cell migration, cell attachment to substrate	ko:K05717	ko04151,ko04510,ko04512,ko04810,ko04933,ko05100,ko05146,ko05165,ko05200,ko05205,ko05222,map04151,map04510,map04512,map04810,map04933,map05100,map05146,map05165,map05200,map05205,map05222	cell adhesion [GO:0007155]; extracellular region [GO:0005576];	GO:0000302,GO:0000902,GO:0000904,GO:0001101,GO:0001503,GO:0001558,GO:0001667,GO:0001678,GO:0001704,GO:0001706,GO:0001755,GO:0001775,GO:0001817,GO:0001818,GO:0001932,GO:0002020,GO:0002237,GO:0002376,GO:0002576,GO:0002791,GO:0002792,GO:0002931,GO:0003674,GO:0005102,GO:0005178,GO:0005198,GO:0005201,GO:0005488,GO:0005515,GO:0005518,GO:0005539,GO:0005575,GO:0005576,GO:0005577,GO:0005604,GO:0005605,GO:…	NA	NA	NA	NA	NA	NA	NA	NA	NA	NA	NA	NA	NA	53958000	62571000	42628000	42564000	31337000	171510000	215710000	224670000	152800000	74905000	NA		NA	NA	NA	NA	NA	NA	NA	NA	NA	NA	NA
220	A0A060YLT9		Sushi domain-containing protein	1.4315	0.1	not significant			Domain abundant in complement control proteins; SUSHI repeat; short complement-like repeat (SCR)	ko:K04002,ko:K04007,ko:K04011	ko04610,ko04640,ko05133,ko05134,ko05140,ko05144,ko05152,ko05162,map04610,map04640,map05133,map05134,map05140,map05144,map05152,map05162		GO:0001669,GO:0001816,GO:0001817,GO:0001819,GO:0001848,GO:0002079,GO:0002080,GO:0002250,GO:0002252,GO:0002376,GO:0002443,GO:0002449,GO:0002456,GO:0002460,GO:0002673,GO:0002682,GO:0002683,GO:0002684,GO:0002694,GO:0002696,GO:0002697,GO:0002698,GO:0002699,GO:0002920,GO:0002921,GO:0003674,GO:0005488,GO:0005515,GO:0005575,GO:0005622,GO:0005623,GO:0005737,GO:0005794,GO:0005886,GO:0005887,GO:0006508,GO:…	NA	NA	NA	24066000	20774000	20342000	20243000	20123000	19221000	NA	NA	NA	NA	NA	NA	NA	14587000	16989000	NA	NA	NA	NA	NA	NA		NA	NA	NA	24.5205	24.3083	24.278	24.2709	24.2623	24.1962	NA	NA
15	A0A060YKA6		Inter-alpha-trypsin inhibitor heavy chain H3, VWFA domain-containing protein	-3.82673	0.00345	AP < NP	yes		Inter-alpha-trypsin inhibitor heavy chain	-	-	serine-type endopeptidase inhibitor activity [GO:0004867]; hyaluronan metabolic process [GO:0030212];	GO:0002576,GO:0003674,GO:0004857,GO:0004866,GO:0005575,GO:0005576,GO:0005622,GO:0005623,GO:0005737,GO:0006810,GO:0006887,GO:0008150,GO:0009892,GO:0009987,GO:0010466,GO:0010605,GO:0010951,GO:0012505,GO:0016192,GO:0019222,GO:0030141,GO:0030162,GO:0030234,GO:0030414,GO:0031089,GO:0031323,GO:0031324,GO:0031410,GO:0031974,GO:0031982,GO:0031983,GO:0032268,GO:0032269,GO:0032940,GO:0034774,GO:0042827,GO:…	NA	NA	NA	NA	NA	NA	35578000	41267000	33506000	NA	NA	NA	123500000	130180000	107700000	86813000	72552000	68517000	160370000	173210000	194070000	84388000	95129000	NA		NA	NA	NA	NA	NA	NA	25.0845	25.2985	24.9979	NA	NA
144	A0A060XNS8	no clusters	MG3 domain-containing protein	-0.120634	0.693525	not significant	yes	all samples	complement	ko:K03989,ko:K03990,ko:K03994,ko:K06530	ko04145,ko04610,ko05020,ko05133,ko05134,ko05140,ko05142,ko05150,ko05152,ko05167,ko05168,ko05203,ko05322,map04145,map04610,map05020,map05133,map05134,map05140,map05142,map05150,map05152,map05167,map05168,map05203,map05322	-	GO:0000323,GO:0001664,GO:0001775,GO:0001796,GO:0001798,GO:0001817,GO:0001819,GO:0001932,GO:0001934,GO:0001969,GO:0001970,GO:0002250,GO:0002252,GO:0002253,GO:0002263,GO:0002274,GO:0002275,GO:0002283,GO:0002366,GO:0002376,GO:0002443,GO:0002444,GO:0002446,GO:0002449,GO:0002455,GO:0002460,GO:0002507,GO:0002520,GO:0002673,GO:0002675,GO:0002682,GO:0002684,GO:0002697,GO:0002699,GO:0002703,GO:0002705,GO:…	160580000	169300000	161760000	253220000	239460000	249570000	139730000	139840000	177330000	246220000	259770000	229340000	271260000	290660000	215090000	193540000	202980000	209320000	395180000	441200000	453860000	123990000	121520000	120600000		27.2587	27.335	27.2693	27.9158	27.8352	27.8949	27.0581	27.0592	27.4019	27.8754	27.9527
156	A0A060YMF6		F5/8 type C domain-containing protein	-1.18323	0.141268	not significant	yes		Coagulation factor V	ko:K03902	ko04610,map04610	copper ion binding [GO:0005507]; oxidoreductase activity [GO:0016491]; regulation of response to external stimulus [GO:0032101]; extracellular region [GO:0005576];	GO:0002576,GO:0003008,GO:0003013,GO:0005575,GO:0005576,GO:0005615,GO:0005622,GO:0005623,GO:0005737,GO:0005783,GO:0005788,GO:0005793,GO:0005794,GO:0005798,GO:0005886,GO:0006464,GO:0006807,GO:0006810,GO:0006887,GO:0006888,GO:0006900,GO:0006901,GO:0006903,GO:0006950,GO:0006996,GO:0007596,GO:0007599,GO:0008015,GO:0008150,GO:0008152,GO:0009611,GO:0009987,GO:0012505,GO:0016020,GO:0016043,GO:0016050,GO:…	NA	NA	NA	32701000	31282000	26996000	43373000	43574000	41291000	27331000	NA	29508000	55030000	46792000	32816000	35247000	35059000	34682000	73813000	77998000	84828000	60253000	55253000	45142000		NA	NA	NA	24.9628	24.8988	24.6862	25.3703	25.377	25.2993	24.704	NA
189	A0A060YMN5		Fibrinogen C-terminal domain-containing protein	-2.03323	0.0531722	not significant	yes		Fibrinogen alpha	ko:K03903,ko:K03905	ko04610,ko04611,ko05150,map04610,map04611,map05150	blood coagulation [GO:0007596];	GO:0001775,GO:0001889,GO:0001932,GO:0001934,GO:0002218,GO:0002221,GO:0002224,GO:0002253,GO:0002376,GO:0002526,GO:0002576,GO:0002682,GO:0002684,GO:0002757,GO:0002758,GO:0002764,GO:0002791,GO:0002793,GO:0003008,GO:0003013,GO:0003018,GO:0003674,GO:0005198,GO:0005488,GO:0005515,GO:0005575,GO:0005576,GO:0005577,GO:0005615,GO:0005622,GO:0005623,GO:0005737,GO:0005783,GO:0005788,GO:0005791,GO:0005886,GO:…	NA	NA	NA	65470000	65964000	80082000	27435000	30234000	NA	NA	NA	NA	165010000	183690000	119310000	NA	NA	NA	736810000	762810000	832320000	195890000	182540000	172850000		NA	NA	NA	25.9643	25.9752	26.255	24.7095	24.8497	NA	NA	NA
145	A0A060XPE1	no clusters	Сomplement C5	-0.711287	0.000658513	not significant	yes	all samples	complement	ko:K03989,ko:K03990,ko:K03994,ko:K06530	ko04145,ko04610,ko05020,ko05133,ko05134,ko05140,ko05142,ko05150,ko05152,ko05167,ko05168,ko05203,ko05322,map04145,map04610,map05020,map05133,map05134,map05140,map05142,map05150,map05152,map05167,map05168,map05203,map05322	endopeptidase inhibitor activity [GO:0004866]; extracellular space [GO:0005615];	GO:0000187,GO:0001664,GO:0001701,GO:0001817,GO:0001819,GO:0001932,GO:0001934,GO:0002376,GO:0002523,GO:0002673,GO:0002682,GO:0002683,GO:0002685,GO:0002686,GO:0002688,GO:0002689,GO:0002697,GO:0002791,GO:0002793,GO:0002920,GO:0003674,GO:0005102,GO:0005125,GO:0005126,GO:0005488,GO:0005515,GO:0005575,GO:0005576,GO:0005579,GO:0005615,GO:0005623,GO:0005886,GO:0005887,GO:0006873,GO:0006874,GO:0006875,GO:…	494700000	458670000	483240000	278480000	271940000	299500000	279400000	297840000	292040000	414840000	441580000	458250000	600600000	602190000	579840000	435980000	525020000	521940000	972460000	1094600000	1221800000	660070000	677040000	612470000		28.882	28.7729	28.8482	28.053	28.0187	28.158	28.0578	28.15	28.1216	28.628	28.7181
20	A0A060YP37		Globin family profile domain-containing protein	1.72747	0.09996	not significant	yes		Hemoglobin	ko:K13825	-	heme binding [GO:0020037]; metal ion binding [GO:0046872]; oxygen binding [GO:0019825]; oxygen carrier activity [GO:0005344]; hemoglobin complex [GO:0005833];	-	544630000	527640000	713680000	145350000	144610000	160910000	1.071e+09	1164200000	1.009e+09	553390000	1.546e+09	599500000	654730000	561830000	797410000	372380000	490630000	519280000	541800000	569450000	582370000	NA	NA	NA		29.0207	28.975	29.4107	27.115	27.1076	27.2617	29.9963	30.1167	29.9103	29.0437	30.5259
224	A0A060YPA4		Ig-like domain-containing protein	-1.68873	0.1	not significant			Immunoglobulin V-Type	-	-		-	NA	NA	NA	NA	NA	NA	NA	NA	NA	NA	NA	NA	NA	NA	NA	27877000	43377000	34835000	NA	NA	NA	NA	NA	NA		NA	NA	NA	NA	NA	NA	NA	NA	NA	NA	NA
146	A0A060XSW8	no clusters	Anaphylatoxin-like domain-containing protein	-0.00906438	0.986552	not significant	yes	all samples	complement	ko:K03989,ko:K03990,ko:K03994,ko:K06530	ko04145,ko04610,ko05020,ko05133,ko05134,ko05140,ko05142,ko05150,ko05152,ko05167,ko05168,ko05203,ko05322,map04145,map04610,map05020,map05133,map05134,map05140,map05142,map05150,map05152,map05167,map05168,map05203,map05322	endopeptidase inhibitor activity [GO:0004866]; extracellular space [GO:0005615];	GO:0000323,GO:0001664,GO:0001775,GO:0001796,GO:0001798,GO:0001817,GO:0001819,GO:0001932,GO:0001934,GO:0001969,GO:0001970,GO:0002250,GO:0002252,GO:0002253,GO:0002263,GO:0002274,GO:0002275,GO:0002283,GO:0002366,GO:0002376,GO:0002443,GO:0002444,GO:0002446,GO:0002449,GO:0002455,GO:0002460,GO:0002507,GO:0002520,GO:0002673,GO:0002675,GO:0002682,GO:0002684,GO:0002697,GO:0002699,GO:0002703,GO:0002705,GO:…	2381700000	2407300000	2195100000	2157000000	2.11e+09	1.9787e+09	2.0075e+09	2.0833e+09	1.997e+09	2897600000	2560400000	2513800000	3.1349e+09	3.2554e+09	3.028e+09	3.4156e+09	3.1541e+09	2.9787e+09	2.1105e+09	2251700000	2376600000	2351400000	2359400000	2427400000		31.1493	31.1648	31.0316	31.0064	30.9746	30.8819	30.9028	30.9562	30.8952	31.4322	31.2537
231	A0A060YRD9		Ig-like domain-containing protein	-1.15756	0.17	not significant			Immunoglobulin V-Type	-	-		-	NA	NA	NA	NA	NA	NA	NA	NA	NA	NA	NA	NA	NA	NA	NA	128010000	99080000	117990000	NA	NA	NA	NA	NA	NA		NA	NA	NA	NA	NA	NA	NA	NA	NA	NA	NA
147	A0A061A7K5	no clusters	MG2 domain-containing protein	0.469578	0.220058	not significant	yes	all samples	Si dkey-8k3.2	ko:K03989,ko:K03990,ko:K06530	ko04145,ko04610,ko05133,ko05134,ko05140,ko05142,ko05150,ko05152,ko05167,ko05168,ko05203,ko05322,map04145,map04610,map05133,map05134,map05140,map05142,map05150,map05152,map05167,map05168,map05203,map05322	endopeptidase inhibitor activity [GO:0004866];	-	330080000	244700000	142770000	302010000	313620000	269450000	96224000	93896000	83969000	340240000	274550000	381730000	191350000	195120000	165810000	231720000	279780000	233570000	238010000	262950000	278670000	69452000	72966000	61762000		28.2982	27.8664	27.0891	28.17	28.2244	28.0054	26.5199	26.4846	26.3234	28.342	28.0325
163	A0A060YRH9		Beta-2-glycoprotein 1 (Apolipoprotein H) (Beta-2-glycoprotein I)	1.16798	0.138789	not significant	yes		beta-2-glycoprotein	ko:K17305	ko04979,map04979	heparin binding [GO:0008201]; extracellular region [GO:0005576];	GO:0001936,GO:0001937,GO:0002576,GO:0003674,GO:0005488,GO:0005515,GO:0005543,GO:0005575,GO:0005576,GO:0005615,GO:0005622,GO:0005623,GO:0005737,GO:0005886,GO:0006508,GO:0006629,GO:0006638,GO:0006639,GO:0006641,GO:0006807,GO:0006810,GO:0006869,GO:0006887,GO:0006950,GO:0007275,GO:0007596,GO:0007597,GO:0007599,GO:0008047,GO:0008150,GO:0008152,GO:0008285,GO:0008289,GO:0009611,GO:0009892,GO:0009893,GO:…	94106000	146680000	128490000	152250000	153280000	120750000	93605000	94817000	83464000	NA	NA	NA	119450000	151730000	124050000	90341000	57630000	48063000	NA	NA	NA	NA	NA	NA		26.4878	27.1281	26.9371	27.1819	27.1916	26.8474	26.4801	26.4986	26.3147	NA	NA
148	A0A060Z272	no clusters	Uncharacterized protein	0.0077452	0.990026	not significant	yes	all samples	C-type lectin (CTL) or carbohydrate-recognition domain (CRD)	ko:K03991,ko:K10067,ko:K10068	ko04145,ko04610,ko05133,ko05150,map04145,map04610,map05133,map05150	-	GO:0001867,GO:0001871,GO:0001906,GO:0002020,GO:0002252,GO:0002253,GO:0002376,GO:0002682,GO:0002684,GO:0003674,GO:0005488,GO:0005509,GO:0005515,GO:0005537,GO:0005543,GO:0005575,GO:0005576,GO:0005615,GO:0006807,GO:0006950,GO:0006952,GO:0006955,GO:0006956,GO:0006959,GO:0008150,GO:0008152,GO:0008289,GO:0009605,GO:0009607,GO:0009617,GO:0009987,GO:0016043,GO:0019538,GO:0019899,GO:0022607,GO:0030100,GO:…	678840000	608940000	376120000	555640000	548250000	633230000	948330000	1.0175e+09	919160000	1.0273e+09	585330000	986450000	1342300000	1.5081e+09	1273400000	799800000	764290000	910150000	837740000	846990000	930520000	476580000	448380000	461290000		29.3385	29.1817	28.4866	29.0496	29.0303	29.2382	29.8208	29.9224	29.7757	29.9362	29.1247
37	A0A060XUW4		SUEL-type lectin domain-containing protein	1.43892	0.00909	not significant	yes		L-rhamnose-binding lectin CSL2-like	-	-	galactose binding [GO:0005534]; melibiose binding [GO:1903777]; rhamnose binding [GO:0033296]; cortical granule [GO:0060473]; cytoplasmic side of plasma membrane [GO:0009898]; extracellular space [GO:0005615]; germinal vesicle [GO:0042585]; perivitelline space [GO:0098595];	-	162370000	162670000	224820000	143080000	140540000	127440000	66935000	71658000	78732000	67316000	NA	58289000	102560000	71849000	86603000	63088000	59055000	79694000	110720000	63260000	86489000	NA	NA	NA		27.2747	27.2774	27.7442	27.0922	27.0664	26.9252	25.9963	26.0946	26.2304	26.0044	NA
24	A0A060WQM5		Complement component C3 like	1.6077	6.71e-05	not significant	yes		complement component 3	ko:K03989,ko:K03990,ko:K06530	ko04145,ko04610,ko05133,ko05134,ko05140,ko05142,ko05150,ko05152,ko05167,ko05168,ko05203,ko05322,map04145,map04610,map05133,map05134,map05140,map05142,map05150,map05152,map05167,map05168,map05203,map05322	complement activation [GO:0006956]; inflammatory response [GO:0006954]; extracellular region [GO:0005576];	GO:0000323,GO:0001664,GO:0001775,GO:0001796,GO:0001798,GO:0001817,GO:0001819,GO:0001932,GO:0001934,GO:0001969,GO:0001970,GO:0002250,GO:0002252,GO:0002253,GO:0002263,GO:0002274,GO:0002275,GO:0002283,GO:0002366,GO:0002376,GO:0002443,GO:0002444,GO:0002446,GO:0002449,GO:0002455,GO:0002460,GO:0002507,GO:0002520,GO:0002673,GO:0002675,GO:0002682,GO:0002684,GO:0002697,GO:0002699,GO:0002703,GO:0002705,GO:…	293640000	311590000	234430000	471740000	442300000	513690000	173540000	185450000	177400000	363160000	267750000	415530000	193220000	153230000	167530000	119310000	139140000	131930000	105410000	94677000	92626000	63626000	62143000	63123000		28.1295	28.2151	27.8046	28.8134	28.7205	28.9363	27.3707	27.4665	27.4024	28.436	27.9963
149	A0A060WF38	no clusters	Serpin domain-containing protein	0.69733	0.584526	not significant	yes	all samples	Serpin peptidase inhibitor, clade G (C1 inhibitor), member 1	ko:K04001	ko04610,ko05133,map04610,map05133	serine-type endopeptidase inhibitor activity [GO:0004867]; extracellular space [GO:0005615];	GO:0001868,GO:0001869,GO:0002576,GO:0002673,GO:0002682,GO:0002683,GO:0002697,GO:0002698,GO:0002920,GO:0002921,GO:0003008,GO:0003013,GO:0003674,GO:0004857,GO:0004866,GO:0004867,GO:0005575,GO:0005576,GO:0005615,GO:0005622,GO:0005623,GO:0005737,GO:0006807,GO:0006810,GO:0006887,GO:0006950,GO:0007568,GO:0007596,GO:0007597,GO:0007599,GO:0008015,GO:0008150,GO:0008152,GO:0009611,GO:0009892,GO:0009987,GO:…	259130000	263850000	245750000	281820000	268390000	303180000	413030000	449490000	424290000	202750000	NA	266400000	293100000	362020000	312430000	508260000	494740000	379130000	312410000	385480000	442600000	NA	NA	NA		27.9491	27.9751	27.8726	28.0702	27.9998	28.1756	28.6217	28.7437	28.6605	27.5951	NA
150	A0A060WER0	no clusters	Ig-like domain-containing protein	0.0414518	0.938771	not significant	yes	all samples	Serpin peptidase inhibitor, clade G (C1 inhibitor), member 1	ko:K04001	ko04610,ko05133,map04610,map05133	-	GO:0001868,GO:0001869,GO:0002576,GO:0002673,GO:0002682,GO:0002683,GO:0002697,GO:0002698,GO:0002920,GO:0002921,GO:0003008,GO:0003013,GO:0003674,GO:0004857,GO:0004866,GO:0004867,GO:0005575,GO:0005576,GO:0005615,GO:0005622,GO:0005623,GO:0005737,GO:0006807,GO:0006810,GO:0006887,GO:0006950,GO:0007568,GO:0007596,GO:0007597,GO:0007599,GO:0008015,GO:0008150,GO:0008152,GO:0009611,GO:0009892,GO:0009987,GO:…	263310000	238490000	256780000	233260000	218200000	240520000	266300000	275770000	330440000	279940000	147540000	253210000	472340000	446430000	426340000	388900000	412620000	480810000	176000000	201010000	223700000	112410000	129270000	121370000		27.9722	27.8294	27.936	27.7974	27.7011	27.8416	27.9885	28.0389	28.2998	28.0605	27.1365
151	A0A060Y4I4	no clusters	Sushi domain-containing protein	0.890493	0.0152506	not significant	yes	all samples	Complement factor	ko:K04004	ko04610,ko05150,map04610,map05150	-	GO:0001846,GO:0001848,GO:0001851,GO:0002252,GO:0002253,GO:0002376,GO:0002673,GO:0002682,GO:0002684,GO:0002697,GO:0002920,GO:0003674,GO:0005488,GO:0005515,GO:0005539,GO:0005575,GO:0005576,GO:0005615,GO:0005622,GO:0005623,GO:0005634,GO:0005737,GO:0005886,GO:0006807,GO:0006955,GO:0006956,GO:0006959,GO:0008150,GO:0008152,GO:0008201,GO:0010468,GO:0016020,GO:0019222,GO:0019538,GO:0030162,GO:0030449,GO:…	832310000	737260000	563140000	487550000	435570000	510020000	228780000	221420000	216490000	803470000	394390000	1.0053e+09	416230000	406180000	431210000	439340000	398390000	480780000	151060000	176180000	187700000	227420000	230240000	213860000		29.6325	29.4576	29.0689	28.861	28.6983	28.926	27.7694	27.7222	27.6897	29.5817	28.555
261	A0A060XWA9		Parvalbumin	1.63819	0.0459	not significant			calcium ion binding	-	-		-	NA	NA	NA	19965000	18488000	21257000	NA	NA	NA	NA	NA	NA	NA	NA	NA	NA	NA	NA	NA	NA	NA	NA	NA	NA		NA	NA	NA	24.251	24.1401	24.3414	NA	NA	NA	NA	NA
152	A0A060YBS8	no clusters	Complement factor H, Sushi domain-containing protein	-1.64677	2.23967e-06	not significant	yes	all samples	Complement factor	ko:K04004	ko04610,ko05150,map04610,map05150	-	-	339420000	279220000	442130000	390290000	322320000	413930000	196200000	193130000	230050000	335740000	791540000	383300000	1.7929e+09	1.5358e+09	2.0405e+09	706880000	758450000	819580000	1.9742e+09	2205600000	2509300000	746430000	740140000	622300000		28.3385	28.0568	28.7199	28.54	28.2639	28.6248	27.5477	27.525	27.7774	28.3228	29.5601
153	A0A060VWC6	no clusters	Apolipoprotein E	-0.763401	0.00699908	not significant	yes	all samples	apolipoprotein	ko:K04524	ko04979,ko05010,map04979,map05010	lipid binding [GO:0008289]; lipid transport [GO:0006869]; lipoprotein metabolic process [GO:0042157]; extracellular region [GO:0005576];	GO:0000302,GO:0000323,GO:0001101,GO:0001523,GO:0001540,GO:0001558,GO:0001568,GO:0001932,GO:0001933,GO:0001936,GO:0001937,GO:0001941,GO:0001944,GO:0002021,GO:0003008,GO:0003013,GO:0003018,GO:0003674,GO:0005102,GO:0005198,GO:0005215,GO:0005319,GO:0005488,GO:0005496,GO:0005515,GO:0005539,GO:0005543,GO:0005575,GO:0005576,GO:0005615,GO:0005622,GO:0005623,GO:0005634,GO:0005635,GO:0005737,GO:0005764,GO:…	89620000	105370000	90286000	108910000	121710000	119870000	122220000	110580000	109970000	133600000	290420000	76772000	194650000	180530000	195420000	133940000	110300000	107670000	331860000	409840000	405710000	235960000	216920000	191190000		26.4173	26.6509	26.428	26.6986	26.8589	26.8369	26.8649	26.7205	26.7125	26.9933	28.1136
154	A0A060YM51	no clusters	Apolipoprotein E	-1.61841	1.54216e-05	not significant	yes	all samples	apolipoprotein	ko:K04524	ko04979,ko05010,map04979,map05010	lipid binding [GO:0008289]; lipid transport [GO:0006869]; lipoprotein metabolic process [GO:0042157]; extracellular region [GO:0005576];	GO:0000302,GO:0000323,GO:0001101,GO:0001523,GO:0001540,GO:0001558,GO:0001568,GO:0001932,GO:0001933,GO:0001936,GO:0001937,GO:0001941,GO:0001944,GO:0002021,GO:0003008,GO:0003013,GO:0003018,GO:0003674,GO:0005102,GO:0005198,GO:0005215,GO:0005319,GO:0005488,GO:0005496,GO:0005515,GO:0005539,GO:0005543,GO:0005575,GO:0005576,GO:0005615,GO:0005622,GO:0005623,GO:0005634,GO:0005635,GO:0005737,GO:0005764,GO:…	133070000	170440000	227900000	159930000	160370000	149450000	165460000	179780000	178140000	186100000	166920000	179180000	735440000	670000000	456740000	340670000	267860000	274450000	724510000	823690000	1.0027e+09	661350000	663680000	555000000		26.9876	27.3447	27.7638	27.2529	27.2568	27.1551	27.3019	27.4217	27.4084	27.4715	27.3146
21	A0A060WJ96		NTR domain-containing protein	1.66817	2.24e-06	not significant	yes		complement	ko:K03989,ko:K03990,ko:K03994,ko:K06530	ko04145,ko04610,ko05020,ko05133,ko05134,ko05140,ko05142,ko05150,ko05152,ko05167,ko05168,ko05203,ko05322,map04145,map04610,map05020,map05133,map05134,map05140,map05142,map05150,map05152,map05167,map05168,map05203,map05322	extracellular space [GO:0005615];	GO:0000323,GO:0001664,GO:0001775,GO:0001796,GO:0001798,GO:0001817,GO:0001819,GO:0001932,GO:0001934,GO:0001969,GO:0001970,GO:0002250,GO:0002252,GO:0002253,GO:0002263,GO:0002274,GO:0002275,GO:0002283,GO:0002366,GO:0002376,GO:0002443,GO:0002444,GO:0002446,GO:0002449,GO:0002455,GO:0002460,GO:0002507,GO:0002520,GO:0002673,GO:0002675,GO:0002682,GO:0002684,GO:0002697,GO:0002699,GO:0002703,GO:0002705,GO:…	601130000	565780000	594560000	309860000	288250000	293970000	256290000	254080000	251850000	503890000	251710000	446150000	193770000	210770000	192530000	171430000	155800000	207740000	116070000	119610000	127260000	57719000	58349000	63985000		29.1631	29.0757	29.1472	28.207	28.1027	28.1311	27.9332	27.9207	27.908	28.9085	27.9072
173	A0A060YKT0		Apolipoprotein A-IV	1.75426	0.0113	not significant	plasma only	plasma only	apolipoprotein	ko:K04524,ko:K08760	ko04975,ko04977,ko04979,ko05010,map04975,map04977,map04979,map05010	lipid binding [GO:0008289]; lipid transport [GO:0006869]; lipoprotein metabolic process [GO:0042157]; extracellular region [GO:0005576];	-	38961000	33731000	43138000	50225000	45370000	39939000	NA	NA	NA	24971000	NA	42047000	NA	NA	NA	22662000	25086000	24036000	NA	NA	NA	NA	NA	NA		25.2155	25.0076	25.3625	25.5819	25.4352	25.2513	NA	NA	NA	24.5738	NA
155	A0A060XWP2	no clusters	Z-dependent protease inhibitor	-0.9165	0.00155227	not significant	yes	all samples	Serpin peptidase inhibitor, clade A (alpha-1 antiproteinase, antitrypsin), member	ko:K04525	-	serine-type endopeptidase inhibitor activity [GO:0004867]; blood coagulation [GO:0007596]; extracellular space [GO:0005615];	GO:0001889,GO:0003674,GO:0004857,GO:0004866,GO:0004867,GO:0005488,GO:0005496,GO:0005575,GO:0005576,GO:0005615,GO:0005622,GO:0005623,GO:0005737,GO:0005783,GO:0005788,GO:0006464,GO:0006807,GO:0007275,GO:0008150,GO:0008152,GO:0008289,GO:0009892,GO:0009987,GO:0010466,GO:0010605,GO:0010951,GO:0012505,GO:0019222,GO:0019538,GO:0030162,GO:0030234,GO:0030414,GO:0031099,GO:0031100,GO:0031323,GO:0031324,GO:…	76038000	97757000	76195000	60474000	56959000	59417000	64042000	61320000	63027000	90136000	133400000	98650000	216120000	202650000	139040000	275150000	201040000	218040000	176720000	190040000	187710000	84751000	81529000	70702000		26.1802	26.5427	26.1832	25.8498	25.7634	25.8244	25.9325	25.8699	25.9095	26.4256	26.9912
156	A0A060YRL0	no clusters	TSP C-terminal domain-containing protein	-0.589019	0.408815	not significant	yes	all samples	Thrombospondin 4a	ko:K04659,ko:K16857	ko04015,ko04115,ko04145,ko04151,ko04350,ko04510,ko04512,ko05144,ko05165,ko05205,ko05206,ko05219,map04015,map04115,map04145,map04151,map04350,map04510,map04512,map05144,map05165,map05205,map05206,map05219	calcium ion binding [GO:0005509]; anatomical structure development [GO:0048856]; cell adhesion [GO:0007155]; extracellular region [GO:0005576];	GO:0000902,GO:0001932,GO:0001934,GO:0001936,GO:0001938,GO:0001968,GO:0002682,GO:0002684,GO:0002685,GO:0002687,GO:0002688,GO:0002690,GO:0003674,GO:0005102,GO:0005178,GO:0005488,GO:0005509,GO:0005515,GO:0005518,GO:0005539,GO:0005575,GO:0005576,GO:0005604,GO:0005615,GO:0005622,GO:0005623,GO:0005737,GO:0005783,GO:0005912,GO:0005924,GO:0005927,GO:0006928,GO:0006950,GO:0007155,GO:0007275,GO:0007399,GO:…	NA	NA	NA	14265000	18121000	14748000	21315000	20462000	20135000	NA	NA	NA	63603000	42455000	43297000	NA	37713000	35149000	50934000	53559000	NA	48270000	55951000	35766000		NA	NA	NA	23.766	24.1112	23.814	24.3454	24.2864	24.2632	NA	NA
157	A0A060XXR7	no clusters	Glutathione peroxidase	0.237217	0.761188	not significant	yes	all samples	Belongs to the glutathione peroxidase family	ko:K05361	ko00480,ko04216,map00480,map04216	glutathione peroxidase activity [GO:0004602]; response to oxidative stress [GO:0006979];	-	88117000	103330000	NA	73885000	78000000	79901000	121690000	131030000	122350000	191980000	NA	172440000	103530000	96774000	78110000	61249000	43354000	52149000	106570000	132580000	139910000	53700000	56532000	53408000		26.3929	26.6227	NA	26.1388	26.217	26.2517	26.8586	26.9653	26.8664	27.5164	NA
158	A0A060WUV2	no clusters	B-cadherin-like protein	-1.24098	4.58049e-05	not significant	yes	all samples	Cadherins are calcium-dependent cell adhesion proteins	ko:K05689,ko:K06796	ko04015,ko04371,ko04390,ko04514,ko04520,ko05100,ko05130,ko05200,ko05213,ko05216,ko05218,ko05219,ko05226,map04015,map04371,map04390,map04514,map04520,map05100,map05130,map05200,map05213,map05216,map05218,map05219,map05226	calcium ion binding [GO:0005509]; homophilic cell adhesion via plasma membrane adhesion molecules [GO:0007156]; plasma membrane [GO:0005886];	GO:0000003,GO:0000902,GO:0000904,GO:0001101,GO:0001701,GO:0001817,GO:0001818,GO:0001824,GO:0001825,GO:0001829,GO:0001890,GO:0001893,GO:0001894,GO:0001895,GO:0002064,GO:0002065,GO:0002066,GO:0003006,GO:0003008,GO:0003382,GO:0003674,GO:0005488,GO:0005509,GO:0005515,GO:0005575,GO:0005576,GO:0005622,GO:0005623,GO:0005737,GO:0005768,GO:0005794,GO:0005802,GO:0005856,GO:0005886,GO:0005901,GO:0005911,GO:…	72962000	87492000	81051000	108620000	92902000	102460000	67038000	73441000	74666000	95083000	149600000	89476000	272790000	281470000	220160000	136860000	114500000	117420000	362030000	399400000	428760000	219460000	244450000	206660000		26.1206	26.3826	26.2723	26.6947	26.4692	26.6105	25.9985	26.1301	26.1539	26.5027	27.1565
159	A0A060YSA7	no clusters	Fibronectin type-III domain-containing protein	-0.663135	0.000223179	not significant	yes	all samples	Fibronectin type 1 domain	ko:K05717,ko:K06252	ko04151,ko04510,ko04512,ko04810,ko04933,ko05100,ko05146,ko05165,ko05200,ko05205,ko05206,ko05222,map04151,map04510,map04512,map04810,map04933,map05100,map05146,map05165,map05200,map05205,map05206,map05222	-	-	201610000	225890000	275630000	235690000	252130000	241810000	197760000	215500000	208340000	383410000	594730000	326080000	475260000	388150000	551770000	347640000	300840000	295720000	600390000	700000000	768380000	458090000	449920000	416500000		27.587	27.751	28.0382	27.8123	27.9096	27.8493	27.5592	27.6831	27.6344	28.5143	29.1477
160	A0A060X309	no clusters	Integrin beta	0.124293	0.77357	not significant	yes	all samples	integrin	ko:K05719,ko:K06464,ko:K06493	ko04015,ko04145,ko04151,ko04360,ko04380,ko04390,ko04510,ko04512,ko04514,ko04530,ko04610,ko04611,ko04640,ko04650,ko04670,ko04810,ko04919,ko05100,ko05130,ko05131,ko05133,ko05134,ko05140,ko05144,ko05145,ko05146,ko05150,ko05152,ko05165,ko05166,ko05200,ko05205,ko05206,ko05222,ko05323,ko05410,ko05412,ko05414,ko05416,ko05418,map04015,map04145,map04151,map04360,map04380,map04390,map04510,map04512,map0451…	cell adhesion [GO:0007155]; integrin-mediated signaling pathway [GO:0007229]; anchoring junction [GO:0070161]; plasma membrane [GO:0005886];	GO:0000003,GO:0000082,GO:0000278,GO:0000902,GO:0000904,GO:0001525,GO:0001568,GO:0001667,GO:0001669,GO:0001700,GO:0001701,GO:0001703,GO:0001704,GO:0001707,GO:0001708,GO:0001726,GO:0001775,GO:0001894,GO:0001932,GO:0001934,GO:0001944,GO:0001968,GO:0002009,GO:0002011,GO:0002020,GO:0002040,GO:0002042,GO:0002064,GO:0002065,GO:0002066,GO:0002119,GO:0002164,GO:0002165,GO:0002376,GO:0002520,GO:0002521,GO:…	372320000	369250000	394520000	240760000	234450000	201200000	63160000	66043000	62484000	346430000	92108000	379130000	185060000	220770000	159680000	348600000	244580000	285160000	156000000	161590000	171010000	138340000	150400000	120220000		28.472	28.46	28.5555	27.843	27.8047	27.5841	25.9125	25.9769	25.897	28.368	26.4568
161	A0A060Y5Z9	no clusters	SMB domain-containing protein	-1.00564	0.114758	not significant	yes	all samples	Vitronectin a	ko:K06251	ko04151,ko04510,ko04512,ko04610,ko05165,ko05205,map04151,map04510,map04512,map04610,map05165,map05205	polysaccharide binding [GO:0030247]; scavenger receptor activity [GO:0005044]; immune response [GO:0006955]; cellular anatomical entity [GO:0110165];	GO:0001704,GO:0001706,GO:0001889,GO:0001932,GO:0001934,GO:0002376,GO:0002673,GO:0002682,GO:0002697,GO:0002920,GO:0003674,GO:0005102,GO:0005178,GO:0005488,GO:0005515,GO:0005518,GO:0005539,GO:0005575,GO:0005576,GO:0005604,GO:0005615,GO:0005622,GO:0005623,GO:0005737,GO:0005783,GO:0005788,GO:0005791,GO:0005794,GO:0005796,GO:0005886,GO:0006928,GO:0006955,GO:0007155,GO:0007160,GO:0007275,GO:0007369,GO:…	20299000	25265000	NA	32060000	35111000	31164000	39168000	45651000	39089000	NA	NA	NA	58953000	46707000	39769000	45547000	31226000	36758000	108100000	134740000	141500000	44862000	49379000	32986000		24.2749	24.5906	NA	24.9343	25.0654	24.8934	25.2232	25.4441	25.2203	NA	NA
162	A0A060XYF3	no clusters	Ig-like domain-containing protein	0.897784	0.529158	not significant	yes	all samples	Immunoglobulin	ko:K06492	ko04514,ko05169,map04514,map05169	-	GO:0001775,GO:0001817,GO:0001819,GO:0002252,GO:0002263,GO:0002274,GO:0002275,GO:0002283,GO:0002366,GO:0002376,GO:0002443,GO:0002444,GO:0002446,GO:0002791,GO:0002793,GO:0003674,GO:0005102,GO:0005488,GO:0005515,GO:0005575,GO:0005622,GO:0005623,GO:0005737,GO:0005886,GO:0005887,GO:0006810,GO:0006887,GO:0006928,GO:0006950,GO:0006952,GO:0006955,GO:0007155,GO:0008150,GO:0009986,GO:0009987,GO:0010033,GO:…	195460000	157290000	132000000	346570000	317780000	301950000	NA	NA	NA	212820000	NA	152760000	NA	NA	NA	212980000	257070000	236480000	345280000	361690000	362250000	NA	NA	NA		27.5423	27.2289	26.976	28.3686	28.2435	28.1697	NA	NA	NA	27.6651	NA
163	A0A060X0D1	no clusters	Uncharacterized protein	-0.258325	0.557022	not significant	yes	all samples	Hyaluronan-binding protein 2-like	ko:K08648,ko:K09640	-	serine-type endopeptidase activity [GO:0004252]; anatomical structure development [GO:0048856]; proteolysis [GO:0006508];	GO:0003674,GO:0003824,GO:0004175,GO:0004252,GO:0005488,GO:0005539,GO:0005575,GO:0005576,GO:0005615,GO:0006508,GO:0006807,GO:0007155,GO:0008150,GO:0008152,GO:0008233,GO:0008236,GO:0009605,GO:0009607,GO:0009620,GO:0010033,GO:0010243,GO:0016787,GO:0017171,GO:0019538,GO:0022610,GO:0042221,GO:0043170,GO:0043207,GO:0044238,GO:0044421,GO:0046677,GO:0050896,GO:0051704,GO:0051707,GO:0070011,GO:0071704,GO:…	279110000	315800000	102130000	325630000	296200000	289870000	450630000	404620000	476120000	336710000	252230000	462410000	666060000	591860000	638130000	389770000	394370000	451160000	476240000	507940000	534670000	237070000	237840000	201970000		28.0563	28.2344	26.6058	28.2787	28.142	28.1108	28.7474	28.592	28.8267	28.3269	27.9102
164	A0A060WGU6	no clusters	Angiotensinogen (Serpin A8)	-0.153999	0.621787	not significant	yes	all samples	Belongs to the serpin family	ko:K09821	ko04614,ko04924,map04614,map04924	serine-type endopeptidase inhibitor activity [GO:0004867]; regulation of systemic arterial blood pressure by renin-angiotensin [GO:0003081]; vasoconstriction [GO:0042310]; extracellular space [GO:0005615];	GO:0000003,GO:0000165,GO:0001505,GO:0001542,GO:0001543,GO:0001558,GO:0001568,GO:0001655,GO:0001657,GO:0001658,GO:0001664,GO:0001763,GO:0001775,GO:0001816,GO:0001817,GO:0001819,GO:0001822,GO:0001823,GO:0001885,GO:0001932,GO:0001934,GO:0001944,GO:0001974,GO:0001976,GO:0001990,GO:0001991,GO:0001998,GO:0001999,GO:0002009,GO:0002016,GO:0002018,GO:0002019,GO:0002027,GO:0002028,GO:0002034,GO:0002035,GO:…	163650000	143510000	114190000	189970000	170670000	199790000	102780000	94676000	102890000	217080000	129340000	192570000	289260000	300220000	286110000	196200000	194370000	246730000	144650000	155470000	187690000	88927000	88929000	75237000		27.286	27.0966	26.7669	27.5012	27.3466	27.5739	26.615	26.4965	26.6165	27.6937	26.9466
3	A0A060Y2A5		Periostin, FAS1 domain-containing protein	1.76699	0.047	not significant	yes		Periostin, osteoblast specific factor b	ko:K19519	-		GO:0000902,GO:0001501,GO:0001817,GO:0001819,GO:0001952,GO:0001953,GO:0002791,GO:0002793,GO:0003008,GO:0003013,GO:0003073,GO:0003674,GO:0005488,GO:0005539,GO:0005575,GO:0005576,GO:0005615,GO:0005622,GO:0005623,GO:0005737,GO:0005794,GO:0005802,GO:0007154,GO:0007155,GO:0007162,GO:0007275,GO:0007399,GO:0007584,GO:0008015,GO:0008150,GO:0008201,GO:0008217,GO:0008593,GO:0009605,GO:0009653,GO:0009888,GO:…	21012000	NA	37313000	18353000	23252000	12949000	33222000	37809000	33145000	NA	NA	NA	NA	NA	NA	NA	NA	NA	NA	NA	NA	NA	NA	NA		24.3247	NA	25.1532	24.1295	24.4709	23.6263	24.9856	25.1722	24.9823	NA	NA
141	A0A060WUI1		Fructose-bisphosphate aldolase (EC 4.1.2.13)	1.89453	0.0258	not significant	yes		fructose-bisphosphate	ko:K01623	ko00010,ko00030,ko00051,ko00680,ko00710,ko01100,ko01110,ko01120,ko01130,ko01200,ko01230,map00010,map00030,map00051,map00680,map00710,map01100,map01110,map01120,map01130,map01200,map01230	fructose-bisphosphate aldolase activity [GO:0004332]; glycolytic process [GO:0006096];	GO:0000003,GO:0000228,GO:0000785,GO:0000790,GO:0000792,GO:0001666,GO:0001775,GO:0002020,GO:0002237,GO:0002252,GO:0002263,GO:0002274,GO:0002275,GO:0002283,GO:0002366,GO:0002376,GO:0002443,GO:0002444,GO:0002446,GO:0002576,GO:0003008,GO:0003012,GO:0003674,GO:0003779,GO:0003824,GO:0004332,GO:0005488,GO:0005515,GO:0005575,GO:0005576,GO:0005615,GO:0005622,GO:0005623,GO:0005634,GO:0005694,GO:0005720,GO:…	50800000	63990000	52919000	67049000	57971000	56612000	61477000	69204000	55916000	177790000	NA	175150000	48546000	45604000	24261000	36657000	NA	16883000	78811000	72678000	99264000	NA	NA	NA		25.5983	25.9313	25.6573	25.9987	25.7888	25.7546	25.8735	26.0444	25.7368	27.4056	NA
144	A0A060YC43		BPTI/Kunitz inhibitor domain-containing protein	1.94044	0.0365	not significant	yes		Alpha-1-microglobulin bikunin precursor	-	-	serine-type endopeptidase inhibitor activity [GO:0004867];	GO:0000003,GO:0001932,GO:0001933,GO:0002682,GO:0002683,GO:0003674,GO:0004857,GO:0004866,GO:0004867,GO:0005246,GO:0005488,GO:0005515,GO:0005575,GO:0005576,GO:0005615,GO:0005622,GO:0005623,GO:0005886,GO:0006725,GO:0006778,GO:0006787,GO:0006807,GO:0006810,GO:0006897,GO:0006898,GO:0007155,GO:0007565,GO:0008150,GO:0008152,GO:0008200,GO:0009056,GO:0009057,GO:0009892,GO:0009966,GO:0009968,GO:0009986,GO:…	215820000	153150000	NA	153030000	151310000	139520000	160180000	144160000	147370000	100890000	NA	73466000	104800000	100820000	115050000	58888000	52827000	57891000	NA	NA	NA	NA	NA	NA		27.6853	27.1904	NA	27.1892	27.1729	27.0559	27.2551	27.1031	27.1349	26.5882	NA
143	A0A060YM30		Complement factor H-like	2.04763	0.0228	AP > NP	yes	NP_Bac only						310000000	288280000	311220000	337550000	273730000	320670000	35637000	28173000	31665000	795160000	349670000	587180000	287190000	248400000	158200000	NA	355930000	284660000	NA	NA	NA	NA	37121000	44102000		28.2077	28.1029	28.2134	28.3305	28.0282	28.2565	25.0869	24.7478	24.9164	29.5667	28.3814
174	A0A060W1N4		C-type lectin domain-containing protein	2.07068	0.0153	AP > NP	yes							43866000	27466000	NA	56841000	48616000	57988000	28804000	33951000	30380000	NA	NA	NA	42163000	38060000	28008000	NA	NA	NA	NA	NA	NA	NA	NA	NA		25.3866	24.7111	NA	25.7604	25.5349	25.7893	24.7798	25.017	24.8566	NA	NA
16	Q9PT14		Precerebellin-like protein	2.11014	0.000381	AP > NP	yes		C1q domain	-	-	response to lipopolysaccharide [GO:0032496]; extracellular space [GO:0005615];	-	2691800000	2855100000	1.8409e+09	1.723e+09	1.6816e+09	1.5629e+09	439790000	425880000	474200000	2255700000	1.9971e+09	3.324e+09	592110000	573850000	426380000	1337600000	1.6954e+09	1.5434e+09	168420000	197390000	219890000	173400000	184150000	186960000		31.3259	31.4109	30.7778	30.6823	30.6472	30.5416	28.7122	28.6659	28.8209	31.0709	30.8953
1	A0A060Y462		Immunoglobulin mu heavy chain	2.36514	0.00909	AP > NP	yes		Immunoglobulin heavy variable	ko:K06856	ko04020,ko04064,ko04072,ko04145,ko04151,ko04640,ko04650,ko04662,ko04664,ko04666,ko04672,ko05140,ko05143,ko05146,ko05150,ko05152,ko05162,ko05169,ko05202,ko05310,ko05320,ko05322,ko05323,ko05330,ko05340,ko05414,ko05416,map04020,map04064,map04072,map04145,map04151,map04640,map04650,map04662,map04664,map04666,map04672,map05140,map05143,map05146,map05150,map05152,map05162,map05169,map05202,map05310,map…		-	54826000	77174000	35618000	29001000	28262000	28925000	78146000	66834000	63389000	NA	NA	NA	NA	NA	NA	NA	NA	NA	NA	NA	NA	NA	NA	NA		25.7084	26.2016	25.0861	24.7896	24.7524	24.7858	26.2197	25.9941	25.9177	NA	NA
23	A0A060XNR6		Apolipoprotein A-IV	2.4268	0.0142	AP > NP	yes		Apolipoprotein	ko:K08760	ko04975,ko04977,ko04979,map04975,map04977,map04979	lipid binding [GO:0008289]; lipid transport [GO:0006869]; lipoprotein metabolic process [GO:0042157]; extracellular region [GO:0005576];	-	392120000	367870000	504810000	386190000	409380000	355970000	267900000	264850000	291210000	283060000	239490000	302920000	203350000	174290000	169590000	216060000	200700000	238990000	NA	NA	NA	93671000	98549000	90722000		28.5467	28.4546	28.9112	28.5247	28.6089	28.4072	27.9971	27.9806	28.1175	28.0765	27.8354
165	A0A060ZZN3	no clusters	C-type lectin domain-containing protein	0.595452	0.781665	not significant	plasma only	plasma only	Si ch211-154o6.6	ko:K10059	ko05152,map05152	-	GO:0003674,GO:0005488,GO:0005515	1.4875e+09	1151600000	982030000	705100000	1170900000	897420000	818430000	736680000	882050000	NA	NA	NA	NA	NA	NA	978160000	1254400000	1.0158e+09	832920000	726120000	894600000	NA	390860000	479210000		30.4702	30.101	29.8712	29.3933	30.125	29.7412	29.6083	29.4565	29.7163	NA	NA
166	A0A060WEG5	no clusters	Sulfhydryl oxidase (EC 1.8.3.2)	-1.88023	0.0791492	not significant	yes	NP_Bac only	sulfhydryl oxidase 1	ko:K10758	-	flavin-linked sulfhydryl oxidase activity [GO:0016971];	GO:0000003,GO:0000139,GO:0001775,GO:0002252,GO:0002263,GO:0002274,GO:0002275,GO:0002283,GO:0002366,GO:0002376,GO:0002443,GO:0002444,GO:0002446,GO:0002576,GO:0003674,GO:0003756,GO:0003824,GO:0005575,GO:0005576,GO:0005615,GO:0005622,GO:0005623,GO:0005737,GO:0005783,GO:0005788,GO:0005794,GO:0006457,GO:0006464,GO:0006807,GO:0006810,GO:0006887,GO:0006955,GO:0008150,GO:0008152,GO:0009892,GO:0009894,GO:…	NA	NA	NA	23671000	20760000	26597000	21850000	24299000	22418000	41730000	NA	47198000	76583000	95813000	73624000	63306000	36877000	34713000	49276000	48202000	54681000	39041000	35812000	39170000		NA	NA	NA	24.4966	24.3073	24.6648	24.3811	24.5344	24.4182	25.3146	NA
167	A0A060WJB1	no clusters	B30.2/SPRY domain-containing protein	0.443207	0.0734424	not significant	yes	all samples	zinc ion binding	ko:K12034	-	-	-	490530000	506580000	697050000	397060000	359470000	390960000	338550000	329090000	322150000	380070000	466470000	675600000	630970000	534530000	670880000	303060000	320200000	308080000	684460000	790360000	815780000	160080000	166670000	160030000		28.8698	28.9162	29.3767	28.5648	28.4213	28.5424	28.3348	28.2939	28.2632	28.5017	28.7972
168	A0A060W748	no clusters	LRRCT domain-containing protein	-0.464072	0.315013	not significant	yes	all samples	Leucine-rich	ko:K13023	-	-	GO:0001775,GO:0002252,GO:0002263,GO:0002274,GO:0002275,GO:0002283,GO:0002366,GO:0002376,GO:0002443,GO:0002444,GO:0002446,GO:0005575,GO:0005576,GO:0005615,GO:0005622,GO:0005623,GO:0005737,GO:0006810,GO:0006887,GO:0006955,GO:0008150,GO:0009987,GO:0012505,GO:0016020,GO:0016192,GO:0030141,GO:0031410,GO:0031974,GO:0031982,GO:0031983,GO:0032940,GO:0034774,GO:0035580,GO:0036230,GO:0042119,GO:0042581,GO:…	234440000	231950000	186040000	200450000	214200000	215930000	196840000	266080000	226000000	196910000	54707000	284090000	346140000	453130000	156610000	270390000	160530000	233830000	271670000	284680000	279810000	345490000	320050000	231250000		27.8046	27.7892	27.471	27.5787	27.6744	27.686	27.5524	27.9873	27.7517	27.553	25.7052
169	A0A060WX05	no clusters	LRRNT domain-containing protein	-0.328398	0.59384	not significant	yes	NP_Bac only	Insulin-like growth factor binding protein, acid labile subunit	ko:K13023,ko:K17256	-	-	GO:0003674,GO:0005488,GO:0005515,GO:0005520,GO:0005575,GO:0005576,GO:0005615,GO:0005622,GO:0005623,GO:0005634,GO:0005654,GO:0006807,GO:0007154,GO:0007165,GO:0007568,GO:0008150,GO:0008152,GO:0009410,GO:0009605,GO:0009719,GO:0009725,GO:0009987,GO:0009991,GO:0010033,GO:0010243,GO:0014070,GO:0016942,GO:0019538,GO:0019838,GO:0023052,GO:0031667,GO:0031960,GO:0031974,GO:0031981,GO:0032502,GO:0032870,GO:…	NA	NA	NA	27980000	30015000	46728000	44776000	39019000	45747000	NA	NA	NA	39331000	54670000	48084000	15031000	30681000	36780000	51590000	54527000	70306000	23311000	29393000	26927000		NA	NA	NA	24.7379	24.8392	25.4778	25.4162	25.2177	25.4472	NA	NA
170	A0A060XTF5	no clusters	Plastocyanin-like domain-containing protein	0.752016	0.0151268	not significant	yes	all samples	Belongs to the multicopper oxidase family	ko:K13624	ko00860,ko04216,map00860,map04216	copper ion binding [GO:0005507]; oxidoreductase activity [GO:0016491];	GO:0000041,GO:0001889,GO:0003674,GO:0003824,GO:0004322,GO:0005488,GO:0005507,GO:0005515,GO:0005575,GO:0005576,GO:0005615,GO:0005622,GO:0005623,GO:0005737,GO:0005783,GO:0005788,GO:0005886,GO:0006464,GO:0006807,GO:0006810,GO:0006811,GO:0006812,GO:0006825,GO:0006873,GO:0006875,GO:0006879,GO:0007275,GO:0007568,GO:0007584,GO:0008150,GO:0008152,GO:0009605,GO:0009987,GO:0009991,GO:0010035,GO:0010038,GO:…	809060000	456590000	605070000	841740000	762910000	892090000	402470000	368110000	382550000	492910000	939090000	724660000	390930000	461800000	674070000	298030000	534250000	505560000	809710000	550720000	234880000	311330000	305160000	378450000		29.5917	28.7663	29.1725	29.6488	29.5069	29.7326	28.5843	28.4556	28.5111	28.8767	29.8067
17	A0A060Z7S3		Hemoglobin subunit alpha-1	2.43463	0.0145	AP > NP	yes		Hemoglobin subunit	ko:K13822,ko:K13826	ko05143,ko05144,map05143,map05144	heme binding [GO:0020037]; metal ion binding [GO:0046872]; oxygen binding [GO:0019825]; oxygen carrier activity [GO:0005344]; hemoglobin complex [GO:0005833];	GO:0000122,GO:0001666,GO:0002262,GO:0002376,GO:0002520,GO:0003674,GO:0005344,GO:0005575,GO:0005622,GO:0005623,GO:0005737,GO:0005829,GO:0005833,GO:0006355,GO:0006357,GO:0006810,GO:0006950,GO:0007275,GO:0008150,GO:0009628,GO:0009889,GO:0009890,GO:0009892,GO:0009987,GO:0010468,GO:0010556,GO:0010558,GO:0010605,GO:0010629,GO:0015669,GO:0015671,GO:0015893,GO:0019219,GO:0019222,GO:0021700,GO:0030097,GO:…	734460000	678140000	957960000	453690000	434000000	369790000	2552200000	3.0357e+09	2715000000	517250000	2375000000	396030000	894320000	1.0409e+09	836740000	538920000	424230000	460130000	NA	NA	NA	168460000	186610000	120390000		29.4521	29.337	29.8354	28.7571	28.6931	28.4621	31.2491	31.4994	31.3383	28.9463	31.1453
251	A0A060YRG9		Fibronectin type-I domain-containing protein	2.54711	0.00909	AP > NP		NP_Bac only	regulation of substrate-dependent cell migration, cell attachment to substrate	ko:K05717	ko04151,ko04510,ko04512,ko04810,ko04933,ko05100,ko05146,ko05165,ko05200,ko05205,ko05222,map04151,map04510,map04512,map04810,map04933,map05100,map05146,map05165,map05200,map05205,map05222		GO:0000302,GO:0000902,GO:0000904,GO:0001101,GO:0001503,GO:0001558,GO:0001667,GO:0001678,GO:0001704,GO:0001706,GO:0001755,GO:0001775,GO:0001817,GO:0001818,GO:0001932,GO:0002020,GO:0002237,GO:0002376,GO:0002576,GO:0002791,GO:0002792,GO:0002931,GO:0003674,GO:0005102,GO:0005178,GO:0005198,GO:0005201,GO:0005488,GO:0005515,GO:0005518,GO:0005539,GO:0005575,GO:0005576,GO:0005577,GO:0005604,GO:0005605,GO:…	135330000	124590000	98302000	189600000	150760000	183540000	NA	NA	NA	NA	NA	NA	NA	NA	NA	NA	NA	NA	NA	NA	NA	NA	NA	NA		27.0119	26.8926	26.5507	27.4984	27.1677	27.4515	NA	NA	NA	NA	NA
171	A0A060Y0R7	no clusters	Plastocyanin-like domain-containing protein	0.389626	0.173928	not significant	yes	all samples	Belongs to the multicopper oxidase family	ko:K13624	ko00860,ko04216,map00860,map04216	copper ion binding [GO:0005507]; oxidoreductase activity [GO:0016491]; copper ion transport [GO:0006825];	GO:0000041,GO:0001889,GO:0003674,GO:0003824,GO:0004322,GO:0005488,GO:0005507,GO:0005515,GO:0005575,GO:0005576,GO:0005615,GO:0005622,GO:0005623,GO:0005737,GO:0005783,GO:0005788,GO:0005886,GO:0006464,GO:0006807,GO:0006810,GO:0006811,GO:0006812,GO:0006825,GO:0006873,GO:0006875,GO:0006879,GO:0007275,GO:0007568,GO:0007584,GO:0008150,GO:0008152,GO:0009605,GO:0009987,GO:0009991,GO:0010035,GO:0010038,GO:…	449220000	490270000	618080000	708950000	736750000	784630000	307930000	322540000	355110000	679740000	390580000	667020000	391470000	352820000	498460000	335780000	398920000	408990000	963390000	719910000	581780000	393960000	415680000	360820000		28.7428	28.869	29.2032	29.4011	29.4566	29.5474	28.198	28.2649	28.4037	29.3404	28.541
4	A0A060YST0		Apolipoprotein M	2.81704	0.00481	AP > NP	plasma only	plasma only	acute-phase response	ko:K17308	-		GO:0000323,GO:0001101,GO:0001775,GO:0001817,GO:0001818,GO:0001819,GO:0002237,GO:0002252,GO:0002263,GO:0002274,GO:0002275,GO:0002283,GO:0002366,GO:0002376,GO:0002437,GO:0002438,GO:0002439,GO:0002443,GO:0002444,GO:0002446,GO:0002526,GO:0002544,GO:0002576,GO:0002791,GO:0002793,GO:0003674,GO:0005488,GO:0005575,GO:0005576,GO:0005615,GO:0005622,GO:0005623,GO:0005737,GO:0005764,GO:0005766,GO:0005773,GO:…	176590000	119320000	140510000	112920000	105810000	109620000	NA	NA	NA	139790000	NA	139610000	NA	NA	NA	NA	NA	NA	NA	NA	NA	NA	NA	NA		27.3958	26.8303	27.0661	26.7507	26.6569	26.7079	NA	NA	NA	27.0587	NA
172	A0A061AD33	no clusters	Ceruloplasmin	-0.0652358	0.840623	not significant	yes	all samples	Belongs to the multicopper oxidase family	ko:K13624	ko00860,ko04216,map00860,map04216	-	GO:0000041,GO:0001889,GO:0003674,GO:0003824,GO:0004322,GO:0005488,GO:0005507,GO:0005515,GO:0005575,GO:0005576,GO:0005615,GO:0005622,GO:0005623,GO:0005737,GO:0005783,GO:0005788,GO:0005886,GO:0006464,GO:0006807,GO:0006810,GO:0006811,GO:0006812,GO:0006825,GO:0006873,GO:0006875,GO:0006879,GO:0007275,GO:0007568,GO:0007584,GO:0008150,GO:0008152,GO:0009605,GO:0009987,GO:0009991,GO:0010035,GO:0010038,GO:…	390880000	352350000	424560000	271760000	254720000	256960000	110630000	120540000	113730000	377220000	173210000	271340000	444090000	359730000	305140000	202360000	251750000	297850000	421780000	559710000	534780000	146690000	151260000	132370000		28.5422	28.3924	28.6614	28.0178	27.9243	27.937	26.7212	26.8449	26.761	28.4908	27.3679
146	A0A060XUR3		Apolipoprotein A-IV	3.02213	0.000757	AP > NP	plasma only	plasma only						260270000	317000000	290260000	294470000	304200000	170930000	373080000	261080000	390030000	369530000	460640000	635170000	NA	NA	NA	217660000	182010000	337470000	133270000	157700000	NA	NA	NA	NA		27.9554	28.2399	28.1128	28.1335	28.1804	27.3488	28.4749	27.9599	28.539	28.4611	28.7791
173	A0A060XSJ5	no clusters	Globin family profile domain-containing protein	0.325784	0.59384	not significant	yes	all samples	oxygen carrier activity	ko:K13822,ko:K13826	ko05143,ko05144,map05143,map05144	heme binding [GO:0020037]; iron ion binding [GO:0005506]; oxygen binding [GO:0019825]; oxygen carrier activity [GO:0005344]; hemoglobin complex [GO:0005833];	GO:0000122,GO:0001666,GO:0002262,GO:0002376,GO:0002520,GO:0003674,GO:0005344,GO:0005575,GO:0005622,GO:0005623,GO:0005737,GO:0005829,GO:0005833,GO:0006355,GO:0006357,GO:0006810,GO:0006950,GO:0007275,GO:0008150,GO:0009628,GO:0009889,GO:0009890,GO:0009892,GO:0009987,GO:0010468,GO:0010556,GO:0010558,GO:0010605,GO:0010629,GO:0015669,GO:0015671,GO:0015893,GO:0019219,GO:0019222,GO:0021700,GO:0030097,GO:…	632540000	589280000	580660000	187180000	160630000	215180000	1.681e+09	1.5482e+09	1427900000	287050000	3.2242e+09	377340000	867320000	861570000	1.0065e+09	576710000	466300000	569850000	467170000	497490000	575710000	319640000	288920000	279550000		29.2366	29.1344	29.1131	27.4799	27.2592	27.681	30.6467	30.5279	30.4112	28.0967	31.5863
266	C1BG67		Hemoglobin subunit beta-4	1.94724	0.12	not significant			Hemoglobin subunit	ko:K13825	-		GO:0001666,GO:0002376,GO:0002520,GO:0003674,GO:0005344,GO:0005575,GO:0005622,GO:0005623,GO:0005737,GO:0005829,GO:0005833,GO:0006810,GO:0006950,GO:0007275,GO:0008150,GO:0009628,GO:0015669,GO:0015671,GO:0015893,GO:0030097,GO:0032501,GO:0032502,GO:0032991,GO:0036293,GO:0042221,GO:0042493,GO:0044424,GO:0044444,GO:0044445,GO:0044464,GO:0048513,GO:0048534,GO:0048731,GO:0048856,GO:0050896,GO:0051179,GO:…	NA	NA	NA	264090000	267090000	246520000	NA	NA	NA	NA	NA	NA	NA	NA	NA	NA	NA	NA	NA	NA	NA	NA	NA	NA		NA	NA	NA	27.9765	27.9928	27.8771	NA	NA	NA	NA	NA
254	A0A061A7B4		Uncharacterized protein	4.26692	0.000323	AP > NP								1399700000	1117500000	749620000	1.8838e+09	1.6719e+09	1214900000	NA	NA	NA	NA	NA	NA	NA	NA	NA	NA	NA	NA	NA	NA	NA	NA	NA	NA		30.3825	30.0576	29.4816	30.811	30.6388	30.1782	NA	NA	NA	NA	NA
196	Q7T2K6		Carbonic anhydrase (EC 4.2.1.1)	1.60497	0.17	not significant			Carbonic anhydrase	ko:K01672,ko:K18245	ko00910,ko04964,ko04966,ko04971,ko04972,ko04976,map00910,map04964,map04966,map04971,map04972,map04976		GO:0003674,GO:0003824,GO:0004089,GO:0005575,GO:0005622,GO:0005623,GO:0005737,GO:0005829,GO:0006730,GO:0006810,GO:0006811,GO:0006820,GO:0006950,GO:0006970,GO:0006971,GO:0008150,GO:0008152,GO:0009628,GO:0009651,GO:0009987,GO:0015669,GO:0015670,GO:0015701,GO:0015711,GO:0015893,GO:0016829,GO:0016835,GO:0016836,GO:0019755,GO:0042221,GO:0042493,GO:0042539,GO:0043209,GO:0043226,GO:0043227,GO:0043229,GO:…	NA	NA	NA	NA	NA	NA	67965000	66978000	69233000	NA	NA	NA	21929000	NA	23185000	NA	NA	NA	19294000	21504000	NA	NA	NA	NA		NA	NA	NA	NA	NA	NA	26.0183	25.9972	26.045	NA	NA
174	A0A060YP37	no clusters	Hemoglobin, beta adult 2, Globin family profile domain-containing protein	1.72747	0.09996	not significant	yes	all samples	Hemoglobin	ko:K13825	-	heme binding [GO:0020037]; metal ion binding [GO:0046872]; oxygen binding [GO:0019825]; oxygen carrier activity [GO:0005344]; hemoglobin complex [GO:0005833];	-	544630000	527640000	713680000	145350000	144610000	160910000	1.071e+09	1164200000	1.009e+09	553390000	1.546e+09	599500000	654730000	561830000	797410000	372380000	490630000	519280000	541800000	569450000	582370000	NA	NA	NA		29.0207	28.975	29.4107	27.115	27.1076	27.2617	29.9963	30.1167	29.9103	29.0437	30.5259
250	Q9DFJ1		Chemotaxin (LECT2 neutrophil chemotactic factor)	1.60686	0.17	not significant			Leukocyte cell-derived	-	-		GO:0001501,GO:0003674,GO:0005488,GO:0005515,GO:0005575,GO:0005576,GO:0005615,GO:0005622,GO:0005623,GO:0005737,GO:0006935,GO:0007275,GO:0008150,GO:0009605,GO:0009966,GO:0009968,GO:0010646,GO:0010648,GO:0023051,GO:0023057,GO:0030111,GO:0030178,GO:0032501,GO:0032502,GO:0040011,GO:0042221,GO:0042330,GO:0042802,GO:0044421,GO:0044424,GO:0044464,GO:0048519,GO:0048523,GO:0048583,GO:0048585,GO:0048731,GO:…	45843000	97640000	NA	31832000	29864000	NA	NA	NA	NA	64343000	NA	78316000	NA	NA	NA	NA	NA	NA	NA	NA	NA	NA	NA	NA		25.4502	26.541	NA	24.924	24.8319	NA	NA	NA	NA	25.9393	NA
6	A0A060ZDQ0		Complement C3-like	6.1652	6.71e-05	AP > NP	yes		complement	ko:K03989,ko:K03990,ko:K03994,ko:K06530	ko04145,ko04610,ko05020,ko05133,ko05134,ko05140,ko05142,ko05150,ko05152,ko05167,ko05168,ko05203,ko05322,map04145,map04610,map05020,map05133,map05134,map05140,map05142,map05150,map05152,map05167,map05168,map05203,map05322	endopeptidase inhibitor activity [GO:0004866]; extracellular region [GO:0005576];	GO:0000323,GO:0001664,GO:0001775,GO:0001796,GO:0001798,GO:0001817,GO:0001819,GO:0001932,GO:0001934,GO:0001969,GO:0001970,GO:0002250,GO:0002252,GO:0002253,GO:0002263,GO:0002274,GO:0002275,GO:0002283,GO:0002366,GO:0002376,GO:0002443,GO:0002444,GO:0002446,GO:0002449,GO:0002455,GO:0002460,GO:0002507,GO:0002520,GO:0002673,GO:0002675,GO:0002682,GO:0002684,GO:0002697,GO:0002699,GO:0002703,GO:0002705,GO:…	2.102e+09	2228400000	1.6433e+09	2477200000	2.1116e+09	1.9142e+09	2.0822e+09	1.9962e+09	1.8466e+09	2656700000	2707700000	1.9956e+09	2734000000	2.9415e+09	4.0492e+09	NA	NA	NA	NA	NA	NA	NA	NA	NA		30.9691	31.0534	30.6139	31.2061	30.9757	30.8341	30.9555	30.8946	30.7822	31.307	31.3344
195
175	A0A060VN46	no clusters	Uncharacterized protein	0.378856	0.54037	not significant	yes	all samples	Cystatin-like	ko:K13899	ko04970,map04970	cysteine-type endopeptidase inhibitor activity [GO:0004869]; peptidase inhibitor activity [GO:0030414];	-	18499000	21548000	20803000	35272000	29151000	25899000	18305000	19105000	15119000	36640000	NA	23054000	42358000	48347000	36568000	49393000	21044000	19561000	47753000	47236000	47792000	NA	NA	NA		24.1409	24.3611	24.3103	25.072	24.797	24.6264	24.1257	24.1874	23.8499	25.1269	NA
176	A0A060W7E7	no clusters	Vitellogenin domain-containing protein	0.0610199	0.900461	not significant	yes	all samples	Apolipoprotein	ko:K14462	ko04975,ko04977,ko04979,map04975,map04977,map04979	lipid transporter activity [GO:0005319];	GO:0000003,GO:0000323,GO:0001101,GO:0001523,GO:0001568,GO:0001701,GO:0001944,GO:0002218,GO:0002221,GO:0002224,GO:0002237,GO:0002253,GO:0002376,GO:0002682,GO:0002684,GO:0002757,GO:0002758,GO:0002764,GO:0003674,GO:0005102,GO:0005215,GO:0005319,GO:0005488,GO:0005515,GO:0005539,GO:0005543,GO:0005575,GO:0005576,GO:0005615,GO:0005622,GO:0005623,GO:0005737,GO:0005764,GO:0005768,GO:0005769,GO:0005773,GO:…	246680000	273490000	322780000	146720000	141450000	142270000	144180000	149010000	149440000	311310000	355360000	333380000	141240000	157720000	130520000	85533000	77639000	77173000	714110000	780700000	854990000	237510000	244640000	220220000		27.8781	28.0269	28.266	27.1285	27.0757	27.0841	27.1033	27.1508	27.155	28.2138	28.4047
177	A0A060W754	no clusters	Apolipoprotein B-100	-0.725008	0.000426472	not significant	yes	all samples	apolipoprotein	ko:K14462	ko04975,ko04977,ko04979,map04975,map04977,map04979	lipid transporter activity [GO:0005319];	-	1.6439e+09	1.7926e+09	1407000000	1256800000	1179800000	1188800000	1.5398e+09	1.536e+09	1.53e+09	1433000000	2590700000	1.7049e+09	2610000000	2740600000	3.0205e+09	1.7047e+09	2.1263e+09	1.8044e+09	4330700000	4853100000	5290400000	3.05e+09	3.0377e+09	3.0063e+09		30.6145	30.7394	30.39	30.2271	30.1359	30.1469	30.5201	30.5165	30.5109	30.4164	31.2707
178	A0A060Y552	no clusters	Apolipoprotein B-100	-2.76445	8.53688e-05	not significant	yes	all samples	Apolipoprotein	ko:K14462	ko04975,ko04977,ko04979,map04975,map04977,map04979	lipid transporter activity [GO:0005319];	GO:0000003,GO:0000323,GO:0001101,GO:0001523,GO:0001568,GO:0001701,GO:0001944,GO:0002218,GO:0002221,GO:0002224,GO:0002237,GO:0002253,GO:0002376,GO:0002682,GO:0002684,GO:0002757,GO:0002758,GO:0002764,GO:0003674,GO:0005102,GO:0005215,GO:0005319,GO:0005488,GO:0005515,GO:0005539,GO:0005543,GO:0005575,GO:0005576,GO:0005615,GO:0005622,GO:0005623,GO:0005737,GO:0005764,GO:0005768,GO:0005769,GO:0005773,GO:…	NA	NA	NA	32345000	32198000	33681000	NA	NA	NA	38102000	NA	22671000	125070000	95646000	95384000	72059000	80741000	68740000	140130000	157920000	168130000	132160000	131940000	114440000		NA	NA	NA	24.947	24.9405	25.0054	NA	NA	NA	25.1834	NA
179	A0A060XH24	no clusters	Transcobalamin-2	-0.956058	0.0203861	not significant	yes	NP_Bac only	Transcobalamin II, like	ko:K14619	ko04977,map04977	cobalamin binding [GO:0031419]; cobalamin transport [GO:0015889]; cobalt ion transport [GO:0006824]; extracellular region [GO:0005576];	GO:0000323,GO:0003674,GO:0005488,GO:0005575,GO:0005576,GO:0005615,GO:0005622,GO:0005623,GO:0005737,GO:0005764,GO:0005768,GO:0005773,GO:0005775,GO:0006725,GO:0006766,GO:0006767,GO:0006807,GO:0006810,GO:0008144,GO:0008150,GO:0008152,GO:0009235,GO:0009987,GO:0012505,GO:0015889,GO:0015893,GO:0017144,GO:0019842,GO:0031410,GO:0031419,GO:0031974,GO:0031982,GO:0033013,GO:0036094,GO:0042221,GO:0042493,GO:…	NA	NA	NA	35563000	33253000	33145000	36419000	34279000	34479000	NA	NA	NA	121180000	47780000	70129000	51674000	49646000	51612000	81096000	83893000	98412000	60193000	63828000	60942000		NA	NA	NA	25.0839	24.987	24.9823	25.1182	25.0308	25.0392	NA	NA
180	A0A060Y9M1	no clusters	Serotransferrin	0.0883357	0.605227	not significant	yes	all samples	Transferrins are iron binding transport proteins which bind Fe(3 ) ion in association with the binding of an anion, usually bicarbonate	ko:K14736,ko:K17283	ko04066,ko04216,ko04978,map04066,map04216,map04978	metal ion binding [GO:0046872]; iron ion transmembrane transport [GO:0034755]; extracellular space [GO:0005615];	GO:0000041,GO:0000165,GO:0000187,GO:0001501,GO:0001530,GO:0001775,GO:0001817,GO:0001818,GO:0001906,GO:0001932,GO:0001934,GO:0002227,GO:0002237,GO:0002251,GO:0002252,GO:0002263,GO:0002274,GO:0002275,GO:0002283,GO:0002366,GO:0002376,GO:0002385,GO:0002443,GO:0002444,GO:0002446,GO:0002520,GO:0002521,GO:0002526,GO:0002573,GO:0002576,GO:0002682,GO:0002683,GO:0002684,GO:0002761,GO:0002762,GO:0002831,GO:…	5.9097e+09	6.1405e+09	4933100000	3.0155e+09	2793800000	2450500000	2839100000	2644600000	2696000000	4567400000	5703400000	6.3961e+09	5281700000	6.1131e+09	6.3531e+09	3.2759e+09	4651300000	3.8635e+09	4312800000	4678100000	5165000000	2.9327e+09	2868200000	2665600000		32.4604	32.5157	32.1998	31.4898	31.3796	31.1904	31.4028	31.3004	31.3282	32.0887	32.4092
181	A0A060Y0E7	no clusters	Albumin domain-containing protein	0.314297	0.0960511	not significant	yes	all samples	serum albumin	ko:K16141,ko:K16144	ko04390,ko04918,map04390,map04918	extracellular space [GO:0005615];	GO:0000003,GO:0001542,GO:0001889,GO:0001897,GO:0001906,GO:0001907,GO:0002576,GO:0003006,GO:0003008,GO:0003013,GO:0003018,GO:0003674,GO:0003676,GO:0003677,GO:0005488,GO:0005504,GO:0005507,GO:0005515,GO:0005575,GO:0005576,GO:0005604,GO:0005615,GO:0005622,GO:0005623,GO:0005737,GO:0005783,GO:0005788,GO:0005794,GO:0006464,GO:0006629,GO:0006807,GO:0006810,GO:0006887,GO:0006897,GO:0006898,GO:0006950,GO:…	3.3422e+09	3.0051e+09	2846500000	3.3263e+09	3.2649e+09	2803100000	2897900000	3.1647e+09	3.2595e+09	5007700000	7.8335e+09	5251800000	3.8328e+09	4985600000	5559200000	2188100000	2894500000	3.7168e+09	4621000000	4728600000	4717800000	2624700000	2638700000	2874600000		31.6382	31.4848	31.4065	31.6313	31.6044	31.3844	31.4324	31.5594	31.602	32.2215	32.867
182	A0A060W917	no clusters	Pentraxin	-0.386351	0.138789	not significant	yes	all samples	C-reactive protein-like	ko:K16143	-	-	GO:0001846,GO:0001848,GO:0001849,GO:0002376,GO:0002526,GO:0002673,GO:0002674,GO:0002682,GO:0002683,GO:0002761,GO:0002762,GO:0003674,GO:0005488,GO:0005509,GO:0005515,GO:0005575,GO:0005576,GO:0005615,GO:0006457,GO:0006807,GO:0006950,GO:0006952,GO:0006953,GO:0006954,GO:0006955,GO:0008150,GO:0008152,GO:0009892,GO:0009987,GO:0010605,GO:0016043,GO:0019222,GO:0019538,GO:0022607,GO:0031323,GO:0031324,GO:…	438010000	420620000	325650000	552420000	522210000	542610000	278320000	303870000	299930000	620390000	420020000	373760000	820870000	799010000	677540000	443710000	543510000	583050000	1.059e+09	1.0322e+09	1123400000	282180000	288220000	332170000		28.7064	28.6479	28.2787	29.0412	28.9601	29.0153	28.0522	28.1789	28.1601	29.2086	28.6459
183	A0A060X259	no clusters	Cholesteryl ester transfer protein	-0.971518	0.0575782	not significant	plasma only	plasma only	Cholesteryl ester transfer	ko:K16835	ko04979,map04979	cholesterol transfer activity [GO:0120020]; lipid binding [GO:0008289]; cholesterol metabolic process [GO:0008203]; high-density lipoprotein particle remodeling [GO:0034375]; reverse cholesterol transport [GO:0043691]; triglyceride transport [GO:0034197]; very-low-density lipoprotein particle remodeling [GO:0034372]; high-density lipoprotein particle [GO:0034364];	GO:0003674,GO:0005215,GO:0005319,GO:0005488,GO:0005496,GO:0005543,GO:0005548,GO:0005575,GO:0005576,GO:0005615,GO:0006066,GO:0006629,GO:0006638,GO:0006639,GO:0006641,GO:0006644,GO:0006650,GO:0006793,GO:0006796,GO:0006807,GO:0006810,GO:0006811,GO:0006820,GO:0006869,GO:0008150,GO:0008152,GO:0008202,GO:0008203,GO:0008289,GO:0009987,GO:0010743,GO:0010745,GO:0010874,GO:0010876,GO:0015248,GO:0015485,GO:…	NA	NA	NA	16939000	20209000	NA	21761000	18243000	21464000	NA	NA	NA	61640000	58646000	29432000	26961000	25665000	22400000	79086000	95584000	100400000	NA	27029000	27497000		NA	NA	NA	24.0138	24.2685	NA	24.3752	24.1208	24.3554	NA	NA
184	A0A060YZ76	no clusters	Beta-2-glycoprotein 1 (Apolipoprotein H) (Beta-2-glycoprotein I)	-0.575329	0.0281576	not significant	yes	all samples	beta-2-glycoprotein	ko:K17305	ko04979,map04979	heparin binding [GO:0008201]; extracellular region [GO:0005576];	GO:0001936,GO:0001937,GO:0002576,GO:0003674,GO:0005488,GO:0005515,GO:0005543,GO:0005575,GO:0005576,GO:0005615,GO:0005622,GO:0005623,GO:0005737,GO:0005886,GO:0006508,GO:0006629,GO:0006638,GO:0006639,GO:0006641,GO:0006807,GO:0006810,GO:0006869,GO:0006887,GO:0006950,GO:0007275,GO:0007596,GO:0007597,GO:0007599,GO:0008047,GO:0008150,GO:0008152,GO:0008285,GO:0008289,GO:0009611,GO:0009892,GO:0009893,GO:…	25611000	39636000	42151000	40544000	45943000	57071000	48156000	35618000	41847000	65823000	82668000	55362000	86580000	76541000	74367000	61409000	70095000	79858000	137000000	128740000	158180000	58838000	58179000	63628000		24.6103	25.2403	25.3291	25.273	25.4533	25.7663	25.5212	25.0861	25.3186	25.9721	26.3008
185	A0A060WT85	no clusters	Uncharacterized protein	0.556386	0.366612	not significant	yes	all samples	acute-phase response	ko:K17308	-	membrane [GO:0016020];	GO:0000323,GO:0001101,GO:0001775,GO:0001817,GO:0001818,GO:0001819,GO:0002237,GO:0002252,GO:0002263,GO:0002274,GO:0002275,GO:0002283,GO:0002366,GO:0002376,GO:0002437,GO:0002438,GO:0002439,GO:0002443,GO:0002444,GO:0002446,GO:0002526,GO:0002544,GO:0002576,GO:0002791,GO:0002793,GO:0003674,GO:0005488,GO:0005575,GO:0005576,GO:0005615,GO:0005622,GO:0005623,GO:0005737,GO:0005764,GO:0005766,GO:0005773,GO:…	55564000	69407000	NA	50074000	47414000	54709000	45074000	44194000	42240000	NA	107210000	86815000	49598000	80645000	53693000	74522000	40240000	46055000	NA	NA	NA	NA	NA	NA		25.7276	26.0486	NA	25.5776	25.4988	25.7053	25.4258	25.3973	25.3321	NA	26.6759
186	A0A060Y244	no clusters	Uncharacterized protein	0.317904	0.353313	not significant	yes	all samples	Binds heme and transports it to the liver for breakdown and iron recovery, after which the free hemopexin returns to the circulation	ko:K18977	-	-	GO:0008150,GO:0009987,GO:0042221,GO:0043627,GO:0050896,GO:0051716,GO:0070887,GO:0071391	1317000000	1.4875e+09	2.9733e+09	1.6659e+09	2.0084e+09	1182600000	1.6172e+09	1.7401e+09	1.4664e+09	1139800000	828660000	2.0144e+09	2793700000	2854100000	2663900000	2.0158e+09	1.5768e+09	1.5787e+09	3.0086e+09	1.6258e+09	1145300000	500630000	502160000	594340000		30.2946	30.4702	31.4694	30.6337	30.9034	30.1393	30.5909	30.6965	30.4496	30.0861	29.6262
187	A0A060XEG1	no clusters	Hemopexin	-0.331552	0.0476436	not significant	yes	all samples	Binds heme and transports it to the liver for breakdown and iron recovery, after which the free hemopexin returns to the circulation	ko:K18977	-	heme transmembrane transporter activity [GO:0015232]; metal ion binding [GO:0046872]; intracellular iron ion homeostasis [GO:0006879]; extracellular region [GO:0005576];	GO:0001932,GO:0001934,GO:0001959,GO:0001961,GO:0002637,GO:0002639,GO:0002682,GO:0002684,GO:0002697,GO:0002699,GO:0002700,GO:0002702,GO:0002703,GO:0002705,GO:0002706,GO:0002708,GO:0002712,GO:0002714,GO:0002819,GO:0002821,GO:0002822,GO:0002824,GO:0002889,GO:0002891,GO:0002920,GO:0002922,GO:0002923,GO:0002925,GO:0003674,GO:0005215,GO:0005488,GO:0005575,GO:0005576,GO:0005615,GO:0005622,GO:0005623,GO:…	2643800000	2737700000	1.7828e+09	2201800000	2.1299e+09	1.8508e+09	2269500000	2.0066e+09	2.1046e+09	3.0167e+09	2742900000	2739700000	4502800000	4506000000	4525000000	2737700000	3.0254e+09	3.2037e+09	4.1729e+09	4576000000	5089000000	3.2258e+09	3.3639e+09	3.2745e+09		31.3	31.3503	30.7315	31.036	30.9881	30.7855	31.0797	30.9021	30.9709	31.4903	31.3531
188	A0A060Y9S3	no clusters	Inter-alpha-trypsin inhibitor heavy chain H2	-0.135483	0.559986	not significant	yes	all samples	Inter-alpha-trypsin inhibitor heavy chain	ko:K19015	-	-	GO:0003674,GO:0004857,GO:0004866,GO:0005575,GO:0005576,GO:0005622,GO:0005623,GO:0005737,GO:0005783,GO:0005788,GO:0006464,GO:0006807,GO:0008150,GO:0008152,GO:0009892,GO:0009987,GO:0010466,GO:0010605,GO:0010951,GO:0012505,GO:0019222,GO:0019538,GO:0030162,GO:0030234,GO:0030414,GO:0031323,GO:0031324,GO:0031974,GO:0032268,GO:0032269,GO:0036211,GO:0043086,GO:0043170,GO:0043226,GO:0043227,GO:0043229,GO:…	213040000	315040000	211540000	119130000	108840000	111670000	151720000	140810000	150040000	167470000	442570000	189360000	284570000	320550000	263860000	188860000	155180000	148170000	268060000	299250000	341860000	143430000	147580000	131910000		27.6665	28.231	27.6564	26.828	26.6976	26.7347	27.1768	27.0692	27.1608	27.3193	28.7213
189	A0A060X9D3	no clusters	Serpin domain-containing protein	0.241922	0.856576	not significant	yes	all samples	Serine (or cysteine) peptidase inhibitor, clade F, member 1	ko:K19614	ko04310,map04310	serine-type endopeptidase inhibitor activity [GO:0004867]; extracellular space [GO:0005615];	GO:0003008,GO:0003674,GO:0004857,GO:0004866,GO:0004867,GO:0005575,GO:0005576,GO:0005604,GO:0005615,GO:0005622,GO:0005623,GO:0005737,GO:0007275,GO:0007399,GO:0007610,GO:0007611,GO:0007613,GO:0007614,GO:0008150,GO:0008283,GO:0008285,GO:0009892,GO:0009987,GO:0010466,GO:0010468,GO:0010594,GO:0010596,GO:0010605,GO:0010629,GO:0010632,GO:0010633,GO:0010720,GO:0010941,GO:0010951,GO:0010975,GO:0010976,GO:…	NA	NA	NA	39045000	35426000	34747000	26671000	25991000	27462000	NA	NA	NA	34528000	32918000	37139000	21225000	24726000	30471000	34492000	37305000	36709000	NA	NA	NA		NA	NA	NA	25.2186	25.0783	25.0504	24.6688	24.6315	24.7109	NA	NA
190	A0A060XXG0	no clusters	Apolipoprotein C-I	-0.53506	0.239067	not significant	yes	all samples	Apolipoprotein C-I	ko:K22286	ko04979,map04979	lipoprotein metabolic process [GO:0042157]; extracellular region [GO:0005576];	GO:0003674,GO:0004857,GO:0004859,GO:0005488,GO:0005504,GO:0005543,GO:0005575,GO:0005576,GO:0005615,GO:0005622,GO:0005623,GO:0005737,GO:0005783,GO:0006066,GO:0006629,GO:0006638,GO:0006639,GO:0006641,GO:0006807,GO:0006810,GO:0006811,GO:0006820,GO:0006869,GO:0008047,GO:0008150,GO:0008152,GO:0008202,GO:0008203,GO:0008289,GO:0009889,GO:0009890,GO:0009892,GO:0009893,GO:0009894,GO:0009895,GO:0009987,GO:…	229820000	212380000	150580000	259020000	210590000	223160000	322690000	293980000	288820000	248580000	74852000	404060000	347130000	367890000	261970000	351280000	288860000	329440000	696360000	839820000	655440000	215560000	162790000	198590000		27.7759	27.6621	27.166	27.9485	27.6499	27.7335	28.2656	28.1311	28.1056	27.8891	26.1575
191	A0A060YTC6	no clusters	Anaphylatoxin-like domain-containing protein	0.987042	0.100227	not significant	yes	all samples	-	-	-	extracellular region [GO:0005576];	-	167330000	165490000	251490000	140460000	173990000	128420000	140630000	131170000	120850000	197940000	NA	129260000	190260000	154200000	124760000	125990000	111120000	116940000	98958000	94554000	NA	52639000	54161000	53183000		27.3181	27.3022	27.9059	27.0656	27.3744	26.9363	27.0673	26.9669	26.8486	27.5605	NA
192	A0A060YU50	no clusters	Apolipoprotein M	0.112614	0.761047	not significant	yes	all samples	-	-	-	-	-	1120700000	850780000	731340000	1339500000	1196300000	1409800000	292010000	301650000	306090000	969180000	818040000	1.059e+09	1101600000	962360000	1179400000	510670000	792890000	841880000	1408700000	1.6216e+09	1.6174e+09	417020000	444890000	424450000		30.0618	29.6642	29.446	30.319	30.1559	30.3928	28.1214	28.1683	28.1894	29.8522	29.6076
193	A0A060XPI6	no clusters	Apolipoprotein M	-0.820394	0.336362	not significant	yes	all samples	-	-	-	membrane [GO:0016020];	-	289210000	229230000	426480000	267770000	295180000	184620000	160240000	177460000	169450000	NA	NA	NA	653940000	451880000	270990000	248240000	165850000	240800000	332500000	256810000	217240000	96162000	77613000	NA		28.1075	27.7722	28.6679	27.9964	28.137	27.46	27.2557	27.4029	27.3363	NA	NA
194	A0A060XKK4	no clusters	Apolipoprotein M	-0.70622	0.612063	not significant	yes	all samples	-	-	-	-	-	654590000	549880000	NA	632800000	699820000	851120000	202710000	155070000	156840000	NA	NA	NA	474980000	517720000	275310000	1218500000	1.7803e+09	899680000	NA	NA	NA	197240000	202110000	222810000		29.286	29.0345	NA	29.2372	29.3824	29.6648	27.5948	27.2083	27.2247	NA	NA
195
196	Q7T2K6	no clusters	Carbonic anhydrase (EC 4.2.1.1)	filtered out	filtered out	filtered out	yes	all samples	Carbonic anhydrase	ko:K01672,ko:K18245	ko00910,ko04964,ko04966,ko04971,ko04972,ko04976,map00910,map04964,map04966,map04971,map04972,map04976	-	GO:0003674,GO:0003824,GO:0004089,GO:0005575,GO:0005622,GO:0005623,GO:0005737,GO:0005829,GO:0006730,GO:0006810,GO:0006811,GO:0006820,GO:0006950,GO:0006970,GO:0006971,GO:0008150,GO:0008152,GO:0009628,GO:0009651,GO:0009987,GO:0015669,GO:0015670,GO:0015701,GO:0015711,GO:0015893,GO:0016829,GO:0016835,GO:0016836,GO:0019755,GO:0042221,GO:0042493,GO:0042539,GO:0043209,GO:0043226,GO:0043227,GO:0043229,GO:…	NA	NA	NA	NA	NA	NA	67965000	66978000	69233000	NA	NA	NA	21929000	NA	23185000	NA	NA	NA	19294000	21504000	NA	NA	NA	NA		NA	NA	NA	NA	NA	NA	26.0183	25.9972	26.045	NA	NA
197	A0A060X952	no clusters	GDH/6PGL endoplasmic bifunctional protein	filtered out	filtered out	filtered out	yes	all samples	Hexose-6-phosphate dehydrogenase (glucose 1-dehydrogenase)	ko:K13937	ko00030,ko01100,ko01110,ko01200,map00030,map01100,map01110,map01200	-	GO:0000166,GO:0003674,GO:0003824,GO:0004345,GO:0005488,GO:0005575,GO:0005622,GO:0005623,GO:0005737,GO:0005739,GO:0005783,GO:0005788,GO:0005975,GO:0006081,GO:0006098,GO:0006139,GO:0006725,GO:0006732,GO:0006733,GO:0006739,GO:0006753,GO:0006793,GO:0006796,GO:0006807,GO:0008150,GO:0008152,GO:0009117,GO:0009987,GO:0012505,GO:0016491,GO:0016614,GO:0016616,GO:0016787,GO:0016788,GO:0017057,GO:0019362,GO:…	NA	NA	NA	22039000	22853000	22854000	NA	NA	NA	NA	NA	NA	23855000	19912000	NA	NA	NA	NA	46751000	56484000	NA	NA	NA	NA		NA	NA	NA	24.3936	24.4459	24.4459	NA	NA	NA	NA	NA
198	A0A060Z324	no clusters	Peptidase S1 domain-containing protein	filtered out	filtered out	filtered out	yes	all samples	coagulation factor	ko:K01314,ko:K01321	ko04610,map04610	-	-	NA	NA	NA	18340000	17752000	15958000	NA	NA	NA	NA	NA	NA	24855000	18694000	NA	NA	NA	NA	NA	NA	NA	NA	NA	NA		NA	NA	NA	24.1285	24.0815	23.9278	NA	NA	NA	NA	NA
199	A0A060Z332	no clusters	Fibronectin type-III domain-containing protein	filtered out	filtered out	filtered out	yes	all samples	Protein tyrosine phosphatase, receptor type, s	ko:K06778	-	-	-	NA	NA	NA	NA	NA	NA	NA	NA	NA	NA	NA	NA	25440000	22045000	25526000	NA	NA	NA	NA	NA	NA	NA	NA	NA		NA	NA	NA	NA	NA	NA	NA	NA	NA	NA	NA
200	A0A060X7U1	no clusters	Hepatocyte growth factor-like protein	filtered out	filtered out	filtered out	yes	all samples	Macrophage stimulating 1 (hepatocyte growth factor-like)	-	-	-	GO:0000003,GO:0001932,GO:0002009,GO:0002682,GO:0002685,GO:0002688,GO:0003674,GO:0005102,GO:0005488,GO:0005515,GO:0005575,GO:0005576,GO:0005615,GO:0005622,GO:0005623,GO:0005737,GO:0005773,GO:0006109,GO:0006111,GO:0007154,GO:0007165,GO:0007166,GO:0007167,GO:0007169,GO:0007275,GO:0007565,GO:0007566,GO:0008150,GO:0008284,GO:0009653,GO:0009887,GO:0009888,GO:0009889,GO:0009890,GO:0009892,GO:0009893,GO:…	NA	NA	NA	36479000	31761000	29862000	NA	NA	NA	NA	NA	NA	27096000	31415000	NA	NA	NA	NA	NA	NA	NA	NA	NA	NA		NA	NA	NA	25.1206	24.9208	24.8318	NA	NA	NA	NA	NA
201	A0A060XD49	no clusters	Ig-like domain-containing protein	filtered out	filtered out	filtered out	yes	all samples	Immunoglobulin V-Type	-	-	-	-	NA	NA	NA	NA	NA	NA	NA	NA	NA	NA	NA	NA	33671000	38305000	NA	NA	NA	NA	NA	NA	NA	NA	NA	NA		NA	NA	NA	NA	NA	NA	NA	NA	NA	NA	NA
202	A0A060Z2T9	no clusters	FAS1 domain-containing protein	filtered out	filtered out	filtered out	yes	all samples	Periostin, osteoblast specific factor b	ko:K19519	-	-	GO:0000902,GO:0001501,GO:0001817,GO:0001819,GO:0001952,GO:0001953,GO:0002791,GO:0002793,GO:0003008,GO:0003013,GO:0003073,GO:0003674,GO:0005488,GO:0005539,GO:0005575,GO:0005576,GO:0005615,GO:0005622,GO:0005623,GO:0005737,GO:0005794,GO:0005802,GO:0007154,GO:0007155,GO:0007162,GO:0007275,GO:0007399,GO:0007584,GO:0008015,GO:0008150,GO:0008201,GO:0008217,GO:0008593,GO:0009605,GO:0009653,GO:0009888,GO:…	NA	NA	NA	NA	NA	NA	10992000	13687000	NA	NA	NA	NA	35248000	44469000	NA	NA	NA	NA	NA	NA	NA	NA	NA	NA		NA	NA	NA	NA	NA	NA	23.39	23.7063	NA	NA	NA
203	A0A060XYX6	no clusters	Ig-like domain-containing protein	filtered out	filtered out	filtered out	yes	all samples	Immunoglobulin heavy variable	ko:K06856	ko04020,ko04064,ko04072,ko04145,ko04151,ko04640,ko04650,ko04662,ko04664,ko04666,ko04672,ko05140,ko05143,ko05146,ko05150,ko05152,ko05162,ko05169,ko05202,ko05310,ko05320,ko05322,ko05323,ko05330,ko05340,ko05414,ko05416,map04020,map04064,map04072,map04145,map04151,map04640,map04650,map04662,map04664,map04666,map04672,map05140,map05143,map05146,map05150,map05152,map05162,map05169,map05202,map05310,map…	-	-	NA	NA	NA	NA	NA	NA	NA	NA	NA	NA	NA	NA	37302000	NA	35660000	NA	NA	NA	NA	NA	NA	NA	NA	NA		NA	NA	NA	NA	NA	NA	NA	NA	NA	NA	NA
204	A0A060XLW3	no clusters	Plastin-2	filtered out	filtered out	filtered out	yes	all samples	Lymphocyte cytosolic plastin 1	ko:K17276,ko:K17336	-	-	GO:0001726,GO:0001775,GO:0001891,GO:0002102,GO:0002252,GO:0002263,GO:0002285,GO:0002286,GO:0002366,GO:0002376,GO:0003674,GO:0003779,GO:0005102,GO:0005178,GO:0005488,GO:0005509,GO:0005515,GO:0005575,GO:0005622,GO:0005623,GO:0005737,GO:0005829,GO:0005856,GO:0005884,GO:0005886,GO:0005912,GO:0005924,GO:0005925,GO:0006928,GO:0006950,GO:0006955,GO:0006996,GO:0007010,GO:0007015,GO:0007154,GO:0007165,GO:…	NA	NA	NA	NA	NA	NA	NA	NA	NA	NA	NA	NA	43889000	28254000	NA	NA	NA	NA	NA	NA	NA	NA	NA	NA		NA	NA	NA	NA	NA	NA	NA	NA	NA	NA	NA
205	A0A060ZGA8	no clusters	Alpha-macroglobulin-like TED domain-containing protein	filtered out	filtered out	filtered out	yes	all samples	Anaphylotoxin-like domain	ko:K03989,ko:K03990,ko:K03994,ko:K06530	ko04145,ko04610,ko05020,ko05133,ko05134,ko05140,ko05142,ko05150,ko05152,ko05167,ko05168,ko05203,ko05322,map04145,map04610,map05020,map05133,map05134,map05140,map05142,map05150,map05152,map05167,map05168,map05203,map05322	-	GO:0001846,GO:0001848,GO:0001849,GO:0002237,GO:0002250,GO:0002252,GO:0002253,GO:0002376,GO:0002443,GO:0002449,GO:0002460,GO:0002673,GO:0002682,GO:0002684,GO:0002697,GO:0002920,GO:0003674,GO:0003824,GO:0004175,GO:0004252,GO:0005488,GO:0005515,GO:0005575,GO:0005576,GO:0005615,GO:0005622,GO:0005623,GO:0005737,GO:0005783,GO:0005788,GO:0005886,GO:0006464,GO:0006508,GO:0006807,GO:0006810,GO:0006897,GO:…	NA	NA	NA	NA	NA	NA	27243000	24099000	25772000	94673000	142260000	57575000	48095000	33366000	NA	NA	NA	NA	98072000	99190000	104020000	NA	NA	NA		NA	NA	NA	NA	NA	NA	24.6994	24.5225	24.6193	26.4964	27.084
206	A0A060X339	no clusters	Alpha-2-macroglobulin domain-containing protein	filtered out	filtered out	filtered out	yes	NP_Bac only	Alpha-2-macroglobulin-like	ko:K03910	ko04610,map04610	-	GO:0000003,GO:0001101,GO:0001553,GO:0001868,GO:0001869,GO:0002020,GO:0002376,GO:0002437,GO:0002438,GO:0002526,GO:0002576,GO:0002673,GO:0002682,GO:0002683,GO:0002697,GO:0002698,GO:0002920,GO:0002921,GO:0003006,GO:0003674,GO:0004857,GO:0004866,GO:0004867,GO:0005096,GO:0005102,GO:0005488,GO:0005515,GO:0005575,GO:0005576,GO:0005615,GO:0005622,GO:0005623,GO:0005737,GO:0005829,GO:0006807,GO:0006810,GO:…	NA	NA	NA	30091000	28676000	28458000	13951000	14999000	14273000	NA	NA	NA	51671000	50545000	25835000	NA	27109000	38586000	NA	NA	NA	NA	NA	NA		NA	NA	NA	24.8428	24.7733	24.7623	23.7339	23.8384	23.7668	NA	NA
207	A0A060YJ18	no clusters	Ig-like domain-containing protein	filtered out	filtered out	filtered out	yes	NP_Bac only	Immunoglobulin V-Type	-	-	-	-	NA	NA	NA	12600000	NA	13647000	NA	NA	NA	NA	NA	NA	59624000	43929000	66983000	36130000	27516000	33852000	NA	NA	NA	NA	NA	NA		NA	NA	NA	23.5869	NA	23.7021	NA	NA	NA	NA	NA
208	A0A060WP02	no clusters	LRRCT domain-containing protein	filtered out	filtered out	filtered out	yes	all samples	Carboxypeptidase N	ko:K13023	-	-	GO:0002673,GO:0002682,GO:0002697,GO:0002920,GO:0003674,GO:0003824,GO:0004180,GO:0004181,GO:0005575,GO:0005576,GO:0006508,GO:0006807,GO:0008150,GO:0008152,GO:0008233,GO:0008235,GO:0008237,GO:0008238,GO:0010468,GO:0016787,GO:0019222,GO:0019538,GO:0030162,GO:0030234,GO:0030449,GO:0031347,GO:0031647,GO:0032101,GO:0043170,GO:0044238,GO:0048583,GO:0050727,GO:0050776,GO:0050789,GO:0050790,GO:0050821,GO:…	16935000	21208000	NA	NA	NA	NA	14090000	17760000	14230000	NA	NA	NA	69302000	68760000	50002000	54550000	29367000	32814000	NA	NA	NA	NA	NA	NA		24.0135	24.3381	NA	NA	NA	NA	23.7482	24.0821	23.7624	NA	NA
209	A0A060X4R5	no clusters	C1q domain-containing protein	filtered out	filtered out	filtered out	yes	all samples	Complement component C1q domain.	-	-	-	-	NA	NA	NA	NA	NA	NA	107680000	107660000	118750000	NA	NA	NA	108980000	96397000	54642000	NA	NA	NA	NA	NA	NA	NA	NA	NA		NA	NA	NA	NA	NA	NA	26.6822	26.6819	26.8234	NA	NA
210	A0A060XMD7	no clusters	Nucleoside diphosphate kinase (EC 2.7.4.6)	filtered out	filtered out	filtered out	yes	all samples	Nucleoside diphosphate kinase	ko:K00940	ko00230,ko00240,ko00983,ko01100,ko01110,ko01130,ko04016,map00230,map00240,map00983,map01100,map01110,map01130,map04016	-	GO:0000166,GO:0000287,GO:0000976,GO:0000977,GO:0001012,GO:0001067,GO:0001101,GO:0001678,GO:0001726,GO:0001775,GO:0001882,GO:0001883,GO:0001932,GO:0001934,GO:0002252,GO:0002263,GO:0002274,GO:0002275,GO:0002283,GO:0002366,GO:0002376,GO:0002443,GO:0002444,GO:0002446,GO:0002682,GO:0002683,GO:0002761,GO:0002762,GO:0003674,GO:0003676,GO:0003677,GO:0003690,GO:0003697,GO:0003700,GO:0003824,GO:0004518,GO:…	NA	NA	NA	NA	NA	NA	49493000	52303000	45074000	NA	NA	NA	209330000	278690000	97588000	NA	NA	NA	NA	NA	NA	NA	NA	NA		NA	NA	NA	NA	NA	NA	25.5607	25.6404	25.4258	NA	NA
211	A0A060XBJ0	no clusters	Serpin domain-containing protein	filtered out	filtered out	filtered out	yes	all samples	Serpin peptidase inhibitor, clade G (C1 inhibitor), member 1	ko:K04001	ko04610,ko05133,map04610,map05133	-	GO:0001868,GO:0001869,GO:0002576,GO:0002673,GO:0002682,GO:0002683,GO:0002697,GO:0002698,GO:0002920,GO:0002921,GO:0003008,GO:0003013,GO:0003674,GO:0004857,GO:0004866,GO:0004867,GO:0005575,GO:0005576,GO:0005615,GO:0005622,GO:0005623,GO:0005737,GO:0006807,GO:0006810,GO:0006887,GO:0006950,GO:0007568,GO:0007596,GO:0007597,GO:0007599,GO:0008015,GO:0008150,GO:0008152,GO:0009611,GO:0009892,GO:0009987,GO:…	NA	NA	NA	153820000	135880000	162340000	154380000	159280000	176210000	NA	NA	NA	217730000	195510000	NA	221180000	172620000	178300000	NA	NA	NA	NA	NA	NA		NA	NA	NA	27.1967	27.0178	27.2744	27.2019	27.247	27.3927	NA	NA
212	A0A060XSP6	no clusters	Ig-like domain-containing protein	filtered out	filtered out	filtered out	yes	NP_Bac only	Immunoglobulin V-Type	-	-	-	-	NA	NA	NA	NA	NA	NA	NA	NA	NA	NA	NA	NA	446580000	595280000	802730000	NA	NA	NA	NA	NA	NA	NA	NA	NA		NA	NA	NA	NA	NA	NA	NA	NA	NA	NA	NA
213	A0A060YET5	no clusters	Immunoglobulin heavy variable 6-1	filtered out	filtered out	filtered out	yes	all samples	Immunoglobulin V-Type	-	-	-	-	NA	NA	NA	30454000	34011000	32812000	NA	NA	NA	NA	NA	NA	702830000	552810000	535800000	80419000	85963000	72371000	NA	NA	NA	NA	NA	NA		NA	NA	NA	24.8601	25.0195	24.9677	NA	NA	NA	NA	NA
214	A0A060YSF5	no clusters	C1q domain-containing protein	filtered out	filtered out	filtered out	yes	all samples	Complement component C1q domain.	-	-	-	-	NA	NA	NA	NA	NA	NA	105250000	116390000	128380000	NA	NA	NA	735280000	635720000	681430000	NA	NA	NA	514480000	563700000	539190000	NA	NA	NA		NA	NA	NA	NA	NA	NA	26.6492	26.7944	26.9358	NA	NA
215	A0A060WN18	no clusters	alpha-2-macroglobulin-like	filtered out	filtered out	filtered out	yes	all samples	Alpha-2-macroglobulin-like	ko:K03910	ko04610,map04610	-	GO:0000003,GO:0001101,GO:0001553,GO:0001868,GO:0001869,GO:0002020,GO:0002376,GO:0002437,GO:0002438,GO:0002526,GO:0002576,GO:0002673,GO:0002682,GO:0002683,GO:0002697,GO:0002698,GO:0002920,GO:0002921,GO:0003006,GO:0003674,GO:0004857,GO:0004866,GO:0004867,GO:0005096,GO:0005102,GO:0005488,GO:0005515,GO:0005575,GO:0005576,GO:0005615,GO:0005622,GO:0005623,GO:0005737,GO:0005829,GO:0006807,GO:0006810,GO:…	NA	NA	NA	1094700000	979390000	1.0533e+09	NA	NA	NA	NA	NA	NA	2336900000	2.1044e+09	2400000000	NA	NA	NA	1250100000	1370300000	1441800000	NA	NA	NA		NA	NA	NA	30.0279	29.8673	29.9723	NA	NA	NA	NA	NA
216	A0A060WSJ7	no clusters	Glycosyl hydrolases family 22 (GH22) domain-containing protein	filtered out	filtered out	filtered out	yes	all samples	Alpha-lactalbumin / lysozyme C	ko:K13915	ko04970,map04970	-	-	438540000	247440000	NA	153800000	148920000	209350000	NA	NA	NA	NA	NA	NA	NA	NA	NA	NA	65390000	92342000	NA	NA	NA	NA	NA	NA		28.7081	27.8825	NA	27.1965	27.15	27.6413	NA	NA	NA	NA	NA
217	A0A060WVR1	no clusters	Collagen, type VI, alpha 3	filtered out	filtered out	filtered out	yes	all samples	collagen	ko:K06238	ko04151,ko04510,ko04512,ko04974,ko05165,map04151,map04510,map04512,map04974,map05165	-	GO:0005575,GO:0005576,GO:0005581,GO:0005589,GO:0005622,GO:0005623,GO:0005737,GO:0005783,GO:0005788,GO:0007275,GO:0007517,GO:0008150,GO:0009987,GO:0012505,GO:0016043,GO:0030198,GO:0031012,GO:0031974,GO:0032501,GO:0032502,GO:0032991,GO:0043062,GO:0043226,GO:0043227,GO:0043229,GO:0043231,GO:0043233,GO:0044421,GO:0044422,GO:0044424,GO:0044432,GO:0044444,GO:0044446,GO:0044464,GO:0048513,GO:0048731,GO:…	NA	NA	NA	NA	NA	NA	NA	NA	NA	NA	NA	NA	NA	NA	NA	NA	NA	NA	NA	44577000	50909000	NA	NA	NA		NA	NA	NA	NA	NA	NA	NA	NA	NA	NA	NA
218	A0A060X1M6	no clusters	Selenoprotein P N-terminal domain-containing protein	filtered out	filtered out	filtered out	yes	all samples	Selenoprotein P, plasma, 1a	-	-	-	GO:0000003,GO:0001887,GO:0002576,GO:0003674,GO:0005488,GO:0005575,GO:0005576,GO:0005615,GO:0005622,GO:0005623,GO:0005737,GO:0006810,GO:0006887,GO:0006950,GO:0006979,GO:0007275,GO:0007399,GO:0007417,GO:0007420,GO:0007610,GO:0007626,GO:0008150,GO:0008152,GO:0008430,GO:0009791,GO:0009987,GO:0012505,GO:0016192,GO:0019953,GO:0022414,GO:0030141,GO:0031089,GO:0031410,GO:0031974,GO:0031982,GO:0031983,GO:…	NA	NA	NA	NA	NA	NA	NA	NA	NA	NA	NA	NA	NA	NA	NA	NA	23354000	21675000	53104000	57056000	59309000	NA	NA	NA		NA	NA	NA	NA	NA	NA	NA	NA	NA	NA	NA
219	A0A060YV08	no clusters	Transaldolase (EC 2.2.1.2)	filtered out	filtered out	filtered out	yes	all samples	Transaldolase is important for the balance of metabolites in the pentose-phosphate pathway	ko:K00616	ko00030,ko01100,ko01110,ko01120,ko01130,ko01200,ko01230,map00030,map01100,map01110,map01120,map01130,map01200,map01230	-	GO:0003674,GO:0003824,GO:0004801,GO:0005488,GO:0005575,GO:0005622,GO:0005623,GO:0005634,GO:0005654,GO:0005737,GO:0005829,GO:0005975,GO:0005996,GO:0005997,GO:0005999,GO:0006002,GO:0006081,GO:0006098,GO:0006139,GO:0006725,GO:0006732,GO:0006733,GO:0006739,GO:0006753,GO:0006793,GO:0006796,GO:0006807,GO:0007154,GO:0007165,GO:0007166,GO:0008150,GO:0008152,GO:0009052,GO:0009058,GO:0009117,GO:0009987,GO:…	NA	NA	NA	NA	NA	NA	NA	NA	NA	NA	NA	NA	NA	NA	NA	NA	17123000	16134000	NA	NA	NA	NA	NA	NA		NA	NA	NA	NA	NA	NA	NA	NA	NA	NA	NA
220	A0A060YLT9	no clusters	Sushi domain-containing protein	filtered out	filtered out	filtered out	yes	all samples	Domain abundant in complement control proteins; SUSHI repeat; short complement-like repeat (SCR)	ko:K04002,ko:K04007,ko:K04011	ko04610,ko04640,ko05133,ko05134,ko05140,ko05144,ko05152,ko05162,map04610,map04640,map05133,map05134,map05140,map05144,map05152,map05162	-	GO:0001669,GO:0001816,GO:0001817,GO:0001819,GO:0001848,GO:0002079,GO:0002080,GO:0002250,GO:0002252,GO:0002376,GO:0002443,GO:0002449,GO:0002456,GO:0002460,GO:0002673,GO:0002682,GO:0002683,GO:0002684,GO:0002694,GO:0002696,GO:0002697,GO:0002698,GO:0002699,GO:0002920,GO:0002921,GO:0003674,GO:0005488,GO:0005515,GO:0005575,GO:0005622,GO:0005623,GO:0005737,GO:0005794,GO:0005886,GO:0005887,GO:0006508,GO:…	NA	NA	NA	24066000	20774000	20342000	20243000	20123000	19221000	NA	NA	NA	NA	NA	NA	NA	14587000	16989000	NA	NA	NA	NA	NA	NA		NA	NA	NA	24.5205	24.3083	24.278	24.2709	24.2623	24.1962	NA	NA
221	A0A060XLW7	no clusters	Complement component C4	filtered out	filtered out	filtered out	yes	NP_Bac only	Si dkey-8k3.2	ko:K03989,ko:K03990,ko:K03994,ko:K06530	ko04145,ko04610,ko05020,ko05133,ko05134,ko05140,ko05142,ko05150,ko05152,ko05167,ko05168,ko05203,ko05322,map04145,map04610,map05020,map05133,map05134,map05140,map05142,map05150,map05152,map05167,map05168,map05203,map05322	-	-	24678000	35428000	31339000	31534000	23912000	30287000	NA	NA	NA	NA	NA	NA	NA	NA	NA	20155000	NA	23732000	NA	NA	NA	NA	NA	NA		24.5567	25.0784	24.9015	24.9104	24.5112	24.8522	NA	NA	NA	NA	NA
222	A0A060X3U3	no clusters	Plastin-2	filtered out	filtered out	filtered out	yes	all samples	Lymphocyte cytosolic plastin 1	ko:K17276,ko:K17336	-	-	GO:0001726,GO:0001775,GO:0001891,GO:0002102,GO:0002252,GO:0002263,GO:0002285,GO:0002286,GO:0002366,GO:0002376,GO:0003674,GO:0003779,GO:0005102,GO:0005178,GO:0005488,GO:0005509,GO:0005515,GO:0005575,GO:0005622,GO:0005623,GO:0005737,GO:0005829,GO:0005856,GO:0005884,GO:0005886,GO:0005912,GO:0005924,GO:0005925,GO:0006928,GO:0006950,GO:0006955,GO:0006996,GO:0007010,GO:0007015,GO:0007154,GO:0007165,GO:…	NA	NA	NA	NA	NA	NA	NA	NA	NA	NA	NA	NA	NA	NA	NA	22399000	20554000	24911000	NA	NA	NA	NA	NA	NA		NA	NA	NA	NA	NA	NA	NA	NA	NA	NA	NA
223	A0A060W0P5	no clusters	Multiple inositol polyphosphate phosphatase 1 (EC 3.1.3.62) (EC 3.1.3.80) (2,3-bisphosphoglycerate 3-phosphatase)	filtered out	filtered out	filtered out	yes	all samples	Multiple inositol polyphosphate	ko:K03103	ko00010,ko00562,ko01100,map00010,map00562,map01100	-	GO:0001503,GO:0003674,GO:0003824,GO:0003993,GO:0004446,GO:0004721,GO:0005575,GO:0005576,GO:0005615,GO:0005622,GO:0005623,GO:0005737,GO:0005783,GO:0005788,GO:0005886,GO:0006066,GO:0006082,GO:0006464,GO:0006470,GO:0006793,GO:0006796,GO:0006797,GO:0006807,GO:0007154,GO:0007165,GO:0007275,GO:0007424,GO:0008150,GO:0008152,GO:0009888,GO:0009897,GO:0009986,GO:0009987,GO:0012505,GO:0016020,GO:0016311,GO:…	NA	NA	NA	NA	NA	NA	38503000	33802000	42783000	NA	NA	NA	NA	NA	NA	25651000	19922000	21816000	35732000	49683000	NA	NA	NA	NA		NA	NA	NA	NA	NA	NA	25.1985	25.0106	25.3505	NA	NA
224	A0A060YPA4	no clusters	Ig-like domain-containing protein	filtered out	filtered out	filtered out	yes	all samples	Immunoglobulin V-Type	-	-	-	-	NA	NA	NA	NA	NA	NA	NA	NA	NA	NA	NA	NA	NA	NA	NA	27877000	43377000	34835000	NA	NA	NA	NA	NA	NA		NA	NA	NA	NA	NA	NA	NA	NA	NA	NA	NA
225	A0A060VTS4	no clusters	creatine kinase (EC 2.7.3.2)	filtered out	filtered out	filtered out	yes	all samples	Belongs to the ATP guanido phosphotransferase family	ko:K00933	ko00330,ko01100,map00330,map01100	-	GO:0003674,GO:0003824,GO:0004111,GO:0005575,GO:0005576,GO:0005615,GO:0005622,GO:0005623,GO:0005737,GO:0005829,GO:0006082,GO:0006520,GO:0006575,GO:0006599,GO:0006600,GO:0006603,GO:0006793,GO:0006796,GO:0006807,GO:0006950,GO:0008150,GO:0008152,GO:0009058,GO:0009266,GO:0009408,GO:0009628,GO:0009987,GO:0016301,GO:0016310,GO:0016740,GO:0016772,GO:0016775,GO:0017144,GO:0019637,GO:0019752,GO:0042396,GO:…	48902000	NA	15779000	48454000	40475000	51765000	NA	NA	NA	NA	NA	NA	NA	NA	NA	27958000	38597000	51182000	93412000	96607000	108060000	NA	NA	NA		25.5434	NA	23.9115	25.5301	25.2705	25.6255	NA	NA	NA	NA	NA
226	A0A060WZT4	no clusters	Cathepsin S	filtered out	filtered out	filtered out	yes	all samples	cathepsin	ko:K01368	ko04142,ko04145,ko04210,ko04612,ko05152,map04142,map04145,map04210,map04612,map05152	-	GO:0000323,GO:0001775,GO:0001894,GO:0001968,GO:0002218,GO:0002221,GO:0002224,GO:0002250,GO:0002252,GO:0002253,GO:0002263,GO:0002274,GO:0002275,GO:0002283,GO:0002366,GO:0002376,GO:0002443,GO:0002444,GO:0002446,GO:0002478,GO:0002495,GO:0002504,GO:0002682,GO:0002684,GO:0002757,GO:0002758,GO:0002764,GO:0003674,GO:0003824,GO:0004175,GO:0004197,GO:0004252,GO:0005488,GO:0005515,GO:0005518,GO:0005575,GO:…	NA	NA	NA	NA	NA	NA	NA	NA	NA	NA	NA	NA	NA	NA	NA	32232000	18837000	23324000	NA	NA	NA	NA	NA	NA		NA	NA	NA	NA	NA	NA	NA	NA	NA	NA	NA
227	A0A060XV51	no clusters	Complement component C8 gamma chain	filtered out	filtered out	filtered out	yes	AP_Bac only	Complement component 8, gamma polypeptide	ko:K03173,ko:K03999	ko04010,ko04064,ko04071,ko04141,ko04210,ko04217,ko04380,ko04610,ko04621,ko04622,ko04657,ko04668,ko04920,ko04932,ko05020,ko05146,ko05160,ko05167,ko05168,ko05169,ko05200,ko05203,ko05222,ko05322,map04010,map04064,map04071,map04141,map04210,map04217,map04380,map04610,map04621,map04622,map04657,map04668,map04920,map04932,map05020,map05146,map05160,map05167,map05168,map05169,map05200,map05203,map05222,…	-	GO:0001848,GO:0002673,GO:0002682,GO:0002697,GO:0002920,GO:0003674,GO:0005488,GO:0005515,GO:0005575,GO:0005576,GO:0005615,GO:0008150,GO:0009987,GO:0010468,GO:0019222,GO:0019835,GO:0030162,GO:0030449,GO:0031347,GO:0032101,GO:0044421,GO:0044877,GO:0048583,GO:0050727,GO:0050776,GO:0050789,GO:0051171,GO:0051246,GO:0060255,GO:0065007,GO:0070613,GO:0080090,GO:0080134,GO:1903317,GO:2000257	NA	NA	NA	42492000	46078000	51424000	NA	63197000	56586000	NA	NA	NA	NA	NA	NA	37273000	64714000	63460000	52585000	67496000	83909000	NA	NA	NA		NA	NA	NA	25.3407	25.4576	25.6159	NA	25.9134	25.7539	NA	NA
228	A0A060YVB8	no clusters	Immunoglobulin heavy variable 9-1	filtered out	filtered out	filtered out	yes	AP_Bac only	Immunoglobulin V-Type	ko:K06856	ko04020,ko04064,ko04072,ko04145,ko04151,ko04640,ko04650,ko04662,ko04664,ko04666,ko04672,ko05140,ko05143,ko05146,ko05150,ko05152,ko05162,ko05169,ko05202,ko05310,ko05320,ko05322,ko05323,ko05330,ko05340,ko05414,ko05416,map04020,map04064,map04072,map04145,map04151,map04640,map04650,map04662,map04664,map04666,map04672,map05140,map05143,map05146,map05150,map05152,map05162,map05169,map05202,map05310,map…	-	-	150750000	99884000	NA	NA	NA	NA	NA	NA	NA	NA	NA	NA	NA	NA	NA	44686000	76008000	45750000	NA	NA	NA	NA	NA	NA		27.1676	26.5738	NA	NA	NA	NA	NA	NA	NA	NA	NA
229	A0A060WZY4	no clusters	Uncharacterized protein	filtered out	filtered out	filtered out	yes	all samples	Antifreeze protein type IV	-	-	-	-	NA	NA	NA	NA	NA	NA	NA	NA	NA	NA	NA	NA	NA	NA	NA	44804000	42443000	58439000	NA	NA	NA	NA	NA	NA		NA	NA	NA	NA	NA	NA	NA	NA	NA	NA	NA
230	A0A060Z3N3	no clusters	Ig-like domain-containing protein	filtered out	filtered out	filtered out	yes	NP_Bac only	Immunoglobulin V-Type	ko:K06856	ko04020,ko04064,ko04072,ko04145,ko04151,ko04640,ko04650,ko04662,ko04664,ko04666,ko04672,ko05140,ko05143,ko05146,ko05150,ko05152,ko05162,ko05169,ko05202,ko05310,ko05320,ko05322,ko05323,ko05330,ko05340,ko05414,ko05416,map04020,map04064,map04072,map04145,map04151,map04640,map04650,map04662,map04664,map04666,map04672,map05140,map05143,map05146,map05150,map05152,map05162,map05169,map05202,map05310,map…	-	-	NA	NA	NA	NA	NA	NA	NA	NA	NA	NA	NA	NA	NA	NA	NA	74210000	97260000	93199000	NA	NA	NA	166280000	187020000	279520000		NA	NA	NA	NA	NA	NA	NA	NA	NA	NA	NA
231	A0A060YRD9	no clusters	Ig-like domain-containing protein	filtered out	filtered out	filtered out	yes	all samples	Immunoglobulin V-Type	-	-	-	-	NA	NA	NA	NA	NA	NA	NA	NA	NA	NA	NA	NA	NA	NA	NA	128010000	99080000	117990000	NA	NA	NA	NA	NA	NA		NA	NA	NA	NA	NA	NA	NA	NA	NA	NA	NA
232	A0A060Z9B8	no clusters	Catechol O-methyltransferase domain-containing protein 1	filtered out	filtered out	filtered out	yes	all samples	Catechol O-methyltransferase domain-containing protein 1-like	-	-	-	-	NA	NA	NA	NA	NA	NA	NA	NA	NA	NA	NA	NA	NA	NA	NA	329840000	430010000	477260000	110190000	100270000	115890000	NA	NA	NA		NA	NA	NA	NA	NA	NA	NA	NA	NA	NA	NA
233	A0A060W8D1	no clusters	Clusterin	filtered out	filtered out	filtered out	yes	all samples	Belongs to the clusterin family	ko:K17252	ko04610,map04610	-	GO:0000003,GO:0000902,GO:0001505,GO:0001540,GO:0001774,GO:0001775,GO:0001817,GO:0001819,GO:0001836,GO:0001932,GO:0001934,GO:0002252,GO:0002253,GO:0002274,GO:0002376,GO:0002576,GO:0002673,GO:0002682,GO:0002684,GO:0002697,GO:0002920,GO:0003674,GO:0005102,GO:0005488,GO:0005515,GO:0005575,GO:0005576,GO:0005615,GO:0005622,GO:0005623,GO:0005634,GO:0005737,GO:0005739,GO:0005783,GO:0005788,GO:0005794,GO:…	NA	NA	NA	NA	NA	NA	NA	NA	NA	NA	NA	NA	NA	NA	NA	NA	NA	NA	NA	43665000	54489000	NA	NA	NA		NA	NA	NA	NA	NA	NA	NA	NA	NA	NA	NA
234	A0A060WSC4	no clusters	Uncharacterized protein	filtered out	filtered out	filtered out	yes	NP_Bac only	P or trefoil or TFF domain	ko:K19926	-	-	GO:0000003,GO:0002682,GO:0002684,GO:0002694,GO:0002696,GO:0002920,GO:0002922,GO:0003674,GO:0005488,GO:0005515,GO:0005575,GO:0005576,GO:0006810,GO:0006887,GO:0007338,GO:0007339,GO:0007340,GO:0008037,GO:0008150,GO:0008284,GO:0009566,GO:0009987,GO:0009988,GO:0016192,GO:0017156,GO:0019899,GO:0019953,GO:0022407,GO:0022409,GO:0022414,GO:0030155,GO:0032190,GO:0032940,GO:0032944,GO:0032946,GO:0032991,GO:…	NA	NA	NA	NA	NA	NA	NA	NA	NA	NA	NA	NA	NA	NA	NA	NA	NA	NA	35654000	40242000	44868000	NA	NA	NA		NA	NA	NA	NA	NA	NA	NA	NA	NA	NA	NA
235	A0A060X083	no clusters	Ig-like domain-containing protein	filtered out	filtered out	filtered out	yes	all samples	Immunoglobulin lambda-like polypeptide 5-like	-	-	-	-	NA	NA	NA	NA	NA	NA	NA	NA	NA	NA	NA	NA	NA	NA	NA	NA	NA	NA	44522000	48318000	58498000	NA	NA	NA		NA	NA	NA	NA	NA	NA	NA	NA	NA	NA	NA
236	A0A060Y473	no clusters	Peptidase S1 domain-containing protein	filtered out	filtered out	filtered out	yes	all samples	Domain containing Gla (gamma-carboxyglutamate) residues.	ko:K01314	ko04610,map04610	-	-	NA	NA	NA	NA	NA	NA	NA	NA	NA	NA	NA	NA	NA	NA	NA	NA	NA	NA	46105000	32132000	36119000	NA	NA	NA		NA	NA	NA	NA	NA	NA	NA	NA	NA	NA	NA
237	A0A060XAV6	no clusters	Uncharacterized protein	filtered out	filtered out	filtered out	yes	all samples	Fibrinogen-like 1	-	-	-	GO:0005575,GO:0005576,GO:0005577,GO:0005615,GO:0006066,GO:0006109,GO:0006629,GO:0007275,GO:0008150,GO:0008152,GO:0008202,GO:0008203,GO:0009888,GO:0010033,GO:0010675,GO:0010906,GO:0014070,GO:0016125,GO:0019222,GO:0031323,GO:0032501,GO:0032502,GO:0032991,GO:0035634,GO:0042221,GO:0044238,GO:0044281,GO:0044421,GO:0048513,GO:0048731,GO:0048856,GO:0050789,GO:0050794,GO:0050896,GO:0060612,GO:0061448,GO:…	NA	NA	NA	NA	NA	NA	NA	NA	NA	NA	NA	NA	NA	NA	NA	NA	NA	NA	56108000	55517000	63199000	NA	NA	NA		NA	NA	NA	NA	NA	NA	NA	NA	NA	NA	NA
238	A0A060XFG5	no clusters	Carboxypeptidase B2 (plasma)	filtered out	filtered out	filtered out	yes	all samples	Carboxypeptidase B2	ko:K01291,ko:K01298,ko:K01300,ko:K04515,ko:K08779	ko04012,ko04020,ko04024,ko04066,ko04114,ko04217,ko04261,ko04310,ko04360,ko04610,ko04713,ko04720,ko04722,ko04725,ko04728,ko04740,ko04745,ko04750,ko04911,ko04912,ko04916,ko04921,ko04922,ko04925,ko04934,ko04971,ko04972,ko04974,ko05031,ko05152,ko05200,ko05205,ko05214,map04012,map04020,map04024,map04066,map04114,map04217,map04261,map04310,map04360,map04610,map04713,map04720,map04722,map04725,map04728,…	-	GO:0001678,GO:0001889,GO:0002673,GO:0002682,GO:0002697,GO:0002920,GO:0003330,GO:0003331,GO:0003674,GO:0003824,GO:0004180,GO:0004181,GO:0005575,GO:0005576,GO:0005615,GO:0005622,GO:0005623,GO:0005737,GO:0006508,GO:0006807,GO:0006950,GO:0007275,GO:0008150,GO:0008152,GO:0008233,GO:0008235,GO:0008237,GO:0008238,GO:0008285,GO:0009266,GO:0009408,GO:0009628,GO:0009743,GO:0009746,GO:0009749,GO:0009892,GO:…	NA	NA	NA	17677000	19082000	19943000	13590000	12461000	NA	NA	NA	NA	NA	NA	NA	NA	NA	NA	78925000	82400000	NA	NA	NA	NA		NA	NA	NA	24.0754	24.1857	24.2494	23.696	23.5709	NA	NA	NA
239	A0A060W0R3	no clusters	Actin, ACTC protein	filtered out	filtered out	filtered out	yes	AP_Bac only	Actin, alpha cardiac muscle	ko:K12314	ko04260,ko04261,ko05410,ko05414,map04260,map04261,map05410,map05414	-	-	NA	NA	NA	NA	NA	NA	NA	NA	NA	NA	NA	NA	NA	NA	NA	NA	NA	NA	121990000	145220000	159590000	72762000	69900000	69290000		NA	NA	NA	NA	NA	NA	NA	NA	NA	NA	NA
240	A0A060WE68	no clusters	Nucleoside diphosphate kinase (EC 2.7.4.6)	filtered out	filtered out	filtered out	yes	NP_Bac only	Nucleoside diphosphate kinase	ko:K00940	ko00230,ko00240,ko00983,ko01100,ko01110,ko01130,ko04016,map00230,map00240,map00983,map01100,map01110,map01130,map04016	-	GO:0000166,GO:0000287,GO:0000976,GO:0000977,GO:0001012,GO:0001067,GO:0001101,GO:0001678,GO:0001726,GO:0001775,GO:0001882,GO:0001883,GO:0001932,GO:0001934,GO:0002252,GO:0002263,GO:0002274,GO:0002275,GO:0002283,GO:0002366,GO:0002376,GO:0002443,GO:0002444,GO:0002446,GO:0002682,GO:0002683,GO:0002761,GO:0002762,GO:0003674,GO:0003676,GO:0003677,GO:0003690,GO:0003697,GO:0003700,GO:0003824,GO:0004518,GO:…	NA	NA	NA	NA	NA	NA	NA	NA	NA	121260000	NA	88407000	NA	NA	NA	NA	NA	NA	132220000	124760000	113320000	NA	NA	NA		NA	NA	NA	NA	NA	NA	NA	NA	NA	26.8535	NA
241	A0A060X2K3	no clusters	A2M_N_2 domain-containing protein	filtered out	filtered out	filtered out	yes	all samples	Alpha-2-macroglobulin-like	ko:K03910	ko04610,map04610	-	GO:0000003,GO:0001101,GO:0001553,GO:0001868,GO:0001869,GO:0002020,GO:0002376,GO:0002437,GO:0002438,GO:0002526,GO:0002576,GO:0002673,GO:0002682,GO:0002683,GO:0002697,GO:0002698,GO:0002920,GO:0002921,GO:0003006,GO:0003674,GO:0004857,GO:0004866,GO:0004867,GO:0005096,GO:0005102,GO:0005488,GO:0005515,GO:0005575,GO:0005576,GO:0005615,GO:0005622,GO:0005623,GO:0005737,GO:0005829,GO:0006807,GO:0006810,GO:…	NA	NA	NA	NA	NA	NA	NA	NA	NA	NA	NA	NA	NA	NA	NA	NA	NA	NA	275740000	286750000	297790000	720090000	571390000	NA		NA	NA	NA	NA	NA	NA	NA	NA	NA	NA	NA
242	A0A060XRV6	no clusters	Globin family profile domain-containing protein	filtered out	filtered out	filtered out	yes	all samples	Hemoglobin embryonic subunit alpha-like	ko:K13826	-	-	GO:0000122,GO:0001666,GO:0002262,GO:0002376,GO:0002520,GO:0003674,GO:0005344,GO:0005575,GO:0005622,GO:0005623,GO:0005737,GO:0005829,GO:0005833,GO:0006355,GO:0006357,GO:0006810,GO:0006950,GO:0007275,GO:0008150,GO:0009628,GO:0009889,GO:0009890,GO:0009892,GO:0009987,GO:0010468,GO:0010556,GO:0010558,GO:0010605,GO:0010629,GO:0015669,GO:0015671,GO:0015893,GO:0019219,GO:0019222,GO:0021700,GO:0030097,GO:…	NA	NA	NA	NA	NA	NA	34089000	32489000	38564000	NA	NA	NA	NA	NA	NA	NA	NA	NA	NA	NA	NA	NA	16205000	15431000		NA	NA	NA	NA	NA	NA	25.0228	24.9534	25.2008	NA	NA
243	A0A060YFX4	no clusters	Secreted phosphoprotein 24 (Secreted phosphoprotein 2)	filtered out	filtered out	filtered out	yes	all samples	Secreted phosphoprotein	-	-	-	GO:0001501,GO:0002576,GO:0003674,GO:0004857,GO:0004866,GO:0005575,GO:0005576,GO:0005622,GO:0005623,GO:0005737,GO:0005783,GO:0005788,GO:0006464,GO:0006807,GO:0006810,GO:0006887,GO:0007275,GO:0008150,GO:0008152,GO:0009892,GO:0009987,GO:0010466,GO:0010605,GO:0010951,GO:0012505,GO:0016043,GO:0016192,GO:0019222,GO:0019538,GO:0022607,GO:0030141,GO:0030162,GO:0030234,GO:0030414,GO:0031089,GO:0031323,GO:…	NA	NA	NA	NA	NA	NA	NA	NA	NA	NA	NA	NA	NA	NA	NA	NA	NA	NA	NA	NA	NA	42659000	42191000	43767000		NA	NA	NA	NA	NA	NA	NA	NA	NA	NA	NA
244	A0A060Y6M1	no clusters	Cytosol aminopeptidase domain-containing protein	filtered out	filtered out	filtered out	yes	all samples	Zgc 152830	ko:K01255	ko00480,ko01100,map00480,map01100	-	-	NA	NA	NA	NA	NA	NA	NA	NA	NA	NA	NA	NA	NA	15276000	13936000	NA	NA	NA	NA	NA	NA	NA	NA	NA		NA	NA	NA	NA	NA	NA	NA	NA	NA	NA	NA
245	A0A060YPM2	no clusters	SMB domain-containing protein	filtered out	filtered out	filtered out	yes	NP_Bac only	Ectonucleotide pyrophosphatase phosphodiesterase	ko:K01122	ko00565,map00565	-	-	49752000	22891000	NA	NA	NA	NA	NA	NA	NA	NA	NA	NA	NA	36627000	27067000	NA	NA	NA	NA	NA	NA	56220000	59809000	44799000		25.5683	24.4483	NA	NA	NA	NA	NA	NA	NA	NA	NA
246	A0A060YVB2	no clusters	Malate dehydrogenase, cytoplasmic (EC 1.1.1.37) (Cytosolic malate dehydrogenase)	filtered out	filtered out	filtered out	yes	all samples	Malate dehydrogenase	ko:K00025	ko00020,ko00270,ko00620,ko00630,ko00710,ko01100,ko01110,ko01120,ko01130,ko01200,ko04964,map00020,map00270,map00620,map00630,map00710,map01100,map01110,map01120,map01130,map01200,map04964	-	GO:0000166,GO:0003674,GO:0003824,GO:0004470,GO:0005488,GO:0005575,GO:0005576,GO:0005615,GO:0005622,GO:0005623,GO:0005737,GO:0005739,GO:0005777,GO:0005829,GO:0005975,GO:0005996,GO:0006006,GO:0006082,GO:0006091,GO:0006094,GO:0006099,GO:0006101,GO:0006107,GO:0006108,GO:0006139,GO:0006725,GO:0006732,GO:0006733,GO:0006734,GO:0006753,GO:0006793,GO:0006796,GO:0006807,GO:0008150,GO:0008152,GO:0009058,GO:…	NA	NA	NA	NA	NA	NA	NA	NA	NA	NA	NA	NA	NA	NA	NA	NA	NA	NA	27492000	27664000	27471000	NA	NA	NA		NA	NA	NA	NA	NA	NA	NA	NA	NA	NA	NA
247	A0A060Z0N7	no clusters	Transglutaminase-like domain-containing protein	filtered out	filtered out	filtered out	yes	NP_Bac only	Coagulation factor XIII	ko:K03917,ko:K05619	ko04610,map04610	-	GO:0002376,GO:0002576,GO:0003674,GO:0003810,GO:0003824,GO:0005575,GO:0005576,GO:0005622,GO:0005623,GO:0005737,GO:0006464,GO:0006807,GO:0006810,GO:0006887,GO:0006950,GO:0006952,GO:0006955,GO:0006959,GO:0007154,GO:0007165,GO:0007166,GO:0007596,GO:0007599,GO:0008150,GO:0008152,GO:0009611,GO:0009987,GO:0010033,GO:0012505,GO:0016192,GO:0016740,GO:0016746,GO:0016755,GO:0018149,GO:0019221,GO:0019538,GO:…	NA	NA	NA	NA	NA	NA	28216000	26733000	28408000	NA	NA	NA	NA	NA	NA	NA	NA	NA	NA	48277000	48162000	NA	NA	NA		NA	NA	NA	NA	NA	NA	24.75	24.6721	24.7598	NA	NA
248	A0A060WN44	no clusters	C1q domain-containing protein	filtered out	filtered out	filtered out	yes	NP_Bac only	Complement component C1q domain.	-	-	-	-	22219000	27875000	28102000	18272000	17431000	22908000	NA	NA	NA	NA	NA	NA	NA	NA	NA	NA	NA	NA	NA	NA	NA	NA	NA	NA		24.4053	24.7325	24.7442	24.1231	24.0552	24.4493	NA	NA	NA	NA	NA
249	A0A060YLA8	no clusters	Apolipoprotein C Ib	filtered out	filtered out	filtered out	yes	all samples	Apolipoprotein C-I	ko:K22286	ko04979,map04979	-	GO:0003674,GO:0004857,GO:0004859,GO:0005488,GO:0005504,GO:0005543,GO:0005575,GO:0005576,GO:0005615,GO:0005622,GO:0005623,GO:0005737,GO:0005783,GO:0006066,GO:0006629,GO:0006638,GO:0006639,GO:0006641,GO:0006807,GO:0006810,GO:0006811,GO:0006820,GO:0006869,GO:0008047,GO:0008150,GO:0008152,GO:0008202,GO:0008203,GO:0008289,GO:0009889,GO:0009890,GO:0009892,GO:0009893,GO:0009894,GO:0009895,GO:0009987,GO:…	41993000	45005000	NA	NA	NA	NA	NA	NA	NA	NA	NA	NA	NA	NA	NA	NA	NA	NA	NA	NA	NA	NA	NA	NA		25.3236	25.4236	NA	NA	NA	NA	NA	NA	NA	NA	NA
250	Q9DFJ1	no clusters	Chemotaxin (LECT2 neutrophil chemotactic factor)	filtered out	filtered out	filtered out	yes	all samples	Leukocyte cell-derived	-	-	-	GO:0001501,GO:0003674,GO:0005488,GO:0005515,GO:0005575,GO:0005576,GO:0005615,GO:0005622,GO:0005623,GO:0005737,GO:0006935,GO:0007275,GO:0008150,GO:0009605,GO:0009966,GO:0009968,GO:0010646,GO:0010648,GO:0023051,GO:0023057,GO:0030111,GO:0030178,GO:0032501,GO:0032502,GO:0040011,GO:0042221,GO:0042330,GO:0042802,GO:0044421,GO:0044424,GO:0044464,GO:0048519,GO:0048523,GO:0048583,GO:0048585,GO:0048731,GO:…	45843000	97640000	NA	31832000	29864000	NA	NA	NA	NA	64343000	NA	78316000	NA	NA	NA	NA	NA	NA	NA	NA	NA	NA	NA	NA		25.4502	26.541	NA	24.924	24.8319	NA	NA	NA	NA	25.9393	NA
251	A0A060YRG9	no clusters	Fibronectin type-I domain-containing protein	filtered out	filtered out	filtered out	yes	NP_Bac only	regulation of substrate-dependent cell migration, cell attachment to substrate	ko:K05717	ko04151,ko04510,ko04512,ko04810,ko04933,ko05100,ko05146,ko05165,ko05200,ko05205,ko05222,map04151,map04510,map04512,map04810,map04933,map05100,map05146,map05165,map05200,map05205,map05222	-	GO:0000302,GO:0000902,GO:0000904,GO:0001101,GO:0001503,GO:0001558,GO:0001667,GO:0001678,GO:0001704,GO:0001706,GO:0001755,GO:0001775,GO:0001817,GO:0001818,GO:0001932,GO:0002020,GO:0002237,GO:0002376,GO:0002576,GO:0002791,GO:0002792,GO:0002931,GO:0003674,GO:0005102,GO:0005178,GO:0005198,GO:0005201,GO:0005488,GO:0005515,GO:0005518,GO:0005539,GO:0005575,GO:0005576,GO:0005577,GO:0005604,GO:0005605,GO:…	135330000	124590000	98302000	189600000	150760000	183540000	NA	NA	NA	NA	NA	NA	NA	NA	NA	NA	NA	NA	NA	NA	NA	NA	NA	NA		27.0119	26.8926	26.5507	27.4984	27.1677	27.4515	NA	NA	NA	NA	NA
252	A0A060XWD1	no clusters	Serpin domain-containing protein	filtered out	filtered out	filtered out	yes	all samples	Serine (or cysteine) peptidase inhibitor, clade F, member	ko:K03983	ko04610,map04610	-	GO:0001568,GO:0001817,GO:0001819,GO:0001932,GO:0001934,GO:0001944,GO:0001990,GO:0002020,GO:0002034,GO:0002576,GO:0003008,GO:0003013,GO:0003014,GO:0003018,GO:0003044,GO:0003071,GO:0003072,GO:0003073,GO:0003081,GO:0003674,GO:0004857,GO:0004866,GO:0004867,GO:0005488,GO:0005515,GO:0005575,GO:0005576,GO:0005577,GO:0005615,GO:0005622,GO:0005623,GO:0005737,GO:0006355,GO:0006357,GO:0006810,GO:0006887,GO:…	198500000	48149000	81310000	NA	NA	NA	NA	NA	NA	NA	NA	NA	NA	NA	NA	NA	NA	NA	NA	NA	NA	NA	NA	NA		27.5646	25.521	26.2769	NA	NA	NA	NA	NA	NA	NA	NA
253	A0A060XNN4	no clusters	Vanin C-terminal domain-containing protein	filtered out	filtered out	filtered out	yes	NP_Bac only	Biotinidase	ko:K01435,ko:K08069	ko00770,ko00780,ko01100,ko04977,map00770,map00780,map01100,map04977	-	GO:0003674,GO:0003824,GO:0005575,GO:0005576,GO:0005615,GO:0005622,GO:0005623,GO:0005634,GO:0005730,GO:0005737,GO:0005739,GO:0005759,GO:0006082,GO:0006325,GO:0006464,GO:0006732,GO:0006766,GO:0006767,GO:0006768,GO:0006790,GO:0006807,GO:0006950,GO:0006996,GO:0007275,GO:0007399,GO:0007417,GO:0008150,GO:0008152,GO:0009266,GO:0009305,GO:0009408,GO:0009628,GO:0009987,GO:0016020,GO:0016043,GO:0016569,GO:…	245770000	255230000	169760000	NA	NA	NA	333500000	276750000	317050000	NA	NA	NA	NA	NA	NA	NA	NA	NA	NA	NA	NA	NA	NA	NA		27.8727	27.9272	27.3389	NA	NA	NA	28.3131	28.044	28.2401	NA	NA
254	A0A061A7B4	no clusters	Uncharacterized protein	filtered out	filtered out	filtered out	yes	all samples	-	-	-	-	-	1399700000	1117500000	749620000	1.8838e+09	1.6719e+09	1214900000	NA	NA	NA	NA	NA	NA	NA	NA	NA	NA	NA	NA	NA	NA	NA	NA	NA	NA		30.3825	30.0576	29.4816	30.811	30.6388	30.1782	NA	NA	NA	NA	NA
255	A0A060XB63	no clusters	Fibulin-1	filtered out	filtered out	filtered out	yes	all samples	Incorporated into fibronectin-containing matrix fibers. May play a role in cell adhesion and migration along protein fibers within the extracellular matrix (ECM). Could be important for certain developmental processes and contribute to the supramolecular organization of ECM architecture, in particular to those of basement membranes	ko:K17307	-	-	GO:0001667,GO:0001817,GO:0001818,GO:0001932,GO:0001933,GO:0001968,GO:0002791,GO:0002792,GO:0003674,GO:0005102,GO:0005178,GO:0005198,GO:0005201,GO:0005488,GO:0005509,GO:0005515,GO:0005575,GO:0005576,GO:0005604,GO:0005605,GO:0005615,GO:0006807,GO:0006928,GO:0006950,GO:0007162,GO:0007275,GO:0007596,GO:0007599,GO:0008022,GO:0008047,GO:0008104,GO:0008150,GO:0008152,GO:0008284,GO:0008285,GO:0009611,GO:…	NA	NA	NA	NA	NA	NA	25553000	19885000	20987000	NA	NA	NA	NA	NA	NA	NA	NA	NA	NA	NA	NA	NA	NA	NA		NA	NA	NA	NA	NA	NA	24.607	24.2452	24.323	NA	NA
256	A0A060ZVN9	no clusters	Uncharacterized protein	filtered out	filtered out	filtered out	yes	all samples	Inter-alpha-trypsin inhibitor heavy chain	ko:K19015	-	-	GO:0003674,GO:0004857,GO:0004866,GO:0005575,GO:0005576,GO:0005622,GO:0005623,GO:0005737,GO:0005783,GO:0005788,GO:0006464,GO:0006807,GO:0008150,GO:0008152,GO:0009892,GO:0009987,GO:0010466,GO:0010605,GO:0010951,GO:0012505,GO:0019222,GO:0019538,GO:0030162,GO:0030234,GO:0030414,GO:0031323,GO:0031324,GO:0031974,GO:0032268,GO:0032269,GO:0036211,GO:0043086,GO:0043170,GO:0043226,GO:0043227,GO:0043229,GO:…	NA	NA	NA	NA	NA	NA	111750000	106900000	107370000	NA	NA	NA	NA	NA	NA	NA	NA	NA	NA	NA	NA	NA	NA	NA		NA	NA	NA	NA	NA	NA	26.7357	26.6717	26.678	NA	NA
257	A0A060WRL1	no clusters	Uncharacterized protein	filtered out	filtered out	filtered out	yes	all samples	Antifreeze protein type IV	-	-	-	-	NA	NA	NA	9512900	NA	11001000	25195000	26975000	25292000	NA	NA	NA	NA	NA	NA	NA	NA	NA	NA	NA	NA	NA	NA	NA		NA	NA	NA	23.1815	NA	23.3911	24.5866	24.6851	24.5922	NA	NA
258	A0A060VN69	no clusters	Uncharacterized protein	filtered out	filtered out	filtered out	yes	all samples	ADAM metallopeptidase with thrombospondin type 1 motif, 13	ko:K08627	-	-	GO:0001775,GO:0003674,GO:0003824,GO:0004175,GO:0005102,GO:0005178,GO:0005488,GO:0005509,GO:0005515,GO:0005575,GO:0005576,GO:0005615,GO:0005622,GO:0005623,GO:0005737,GO:0005783,GO:0005788,GO:0006508,GO:0006518,GO:0006807,GO:0006950,GO:0007154,GO:0007155,GO:0007160,GO:0007165,GO:0007166,GO:0007229,GO:0007596,GO:0007599,GO:0008150,GO:0008152,GO:0008233,GO:0008237,GO:0008270,GO:0009056,GO:0009100,GO:…	NA	NA	NA	11428000	NA	10131000	11112000	10596000	9729100	NA	NA	NA	NA	NA	NA	NA	NA	NA	NA	NA	NA	NA	NA	NA		NA	NA	NA	23.4461	NA	23.2723	23.4056	23.337	23.2139	NA	NA
259	A0A060XI79	no clusters	Coagulation factor IX	filtered out	filtered out	filtered out	yes	all samples	coagulation factor	ko:K01321	ko04610,map04610	-	GO:0000287,GO:0003674,GO:0003824,GO:0004175,GO:0004252,GO:0005488,GO:0005509,GO:0005575,GO:0005576,GO:0005615,GO:0005622,GO:0005623,GO:0005737,GO:0005783,GO:0005788,GO:0005794,GO:0005796,GO:0005886,GO:0006508,GO:0006807,GO:0006810,GO:0006888,GO:0006950,GO:0007596,GO:0007597,GO:0007599,GO:0008150,GO:0008152,GO:0008233,GO:0008236,GO:0009611,GO:0010467,GO:0012505,GO:0016020,GO:0016192,GO:0016485,GO:…	NA	NA	NA	16179000	12218000	NA	NA	NA	NA	NA	NA	NA	NA	NA	NA	NA	NA	NA	NA	NA	NA	NA	NA	NA		NA	NA	NA	23.9476	23.5425	NA	NA	NA	NA	NA	NA
260	A0A060WKG4	no clusters	creatine kinase (EC 2.7.3.2)	filtered out	filtered out	filtered out	yes	all samples	Creatine kinase	ko:K00933	ko00330,ko01100,map00330,map01100	-	GO:0003674,GO:0003824,GO:0004111,GO:0005575,GO:0005576,GO:0005615,GO:0005622,GO:0005623,GO:0005737,GO:0005829,GO:0006082,GO:0006520,GO:0006575,GO:0006599,GO:0006600,GO:0006603,GO:0006793,GO:0006796,GO:0006807,GO:0006950,GO:0008150,GO:0008152,GO:0009058,GO:0009266,GO:0009408,GO:0009628,GO:0009987,GO:0016301,GO:0016310,GO:0016740,GO:0016772,GO:0016775,GO:0017144,GO:0019637,GO:0019752,GO:0042396,GO:…	NA	NA	NA	19795000	19172000	25054000	NA	NA	NA	NA	NA	NA	NA	NA	NA	NA	NA	NA	NA	NA	NA	NA	NA	NA		NA	NA	NA	24.2386	24.1925	24.5785	NA	NA	NA	NA	NA
261	A0A060XWA9	no clusters	Parvalbumin	filtered out	filtered out	filtered out	yes	all samples	calcium ion binding	-	-	-	-	NA	NA	NA	19965000	18488000	21257000	NA	NA	NA	NA	NA	NA	NA	NA	NA	NA	NA	NA	NA	NA	NA	NA	NA	NA		NA	NA	NA	24.251	24.1401	24.3414	NA	NA	NA	NA	NA
262	A0A060XLX2	no clusters	Periostin	filtered out	filtered out	filtered out	yes	all samples	Periostin, osteoblast specific factor b	ko:K19519	-	-	GO:0000902,GO:0001501,GO:0001817,GO:0001819,GO:0001952,GO:0001953,GO:0002791,GO:0002793,GO:0003008,GO:0003013,GO:0003073,GO:0003674,GO:0005488,GO:0005539,GO:0005575,GO:0005576,GO:0005615,GO:0005622,GO:0005623,GO:0005737,GO:0005794,GO:0005802,GO:0007154,GO:0007155,GO:0007162,GO:0007275,GO:0007399,GO:0007584,GO:0008015,GO:0008150,GO:0008201,GO:0008217,GO:0008593,GO:0009605,GO:0009653,GO:0009888,GO:…	NA	NA	NA	20965000	16423000	NA	NA	NA	NA	NA	NA	NA	NA	NA	NA	NA	NA	NA	NA	NA	NA	NA	NA	NA		NA	NA	NA	24.3215	23.9692	NA	NA	NA	NA	NA	NA
263	A0A060WSH2	no clusters	Lipocalin/cytosolic fatty-acid binding domain-containing protein	filtered out	filtered out	filtered out	yes	all samples	Prostaglandin D2 synthase 21kDa (brain)	ko:K01830	ko00590,ko01100,map00590,map01100	-	-	NA	NA	NA	24778000	22605000	21811000	NA	17182000	17330000	NA	NA	NA	NA	NA	NA	NA	NA	NA	NA	NA	NA	NA	NA	NA		NA	NA	NA	24.5626	24.4301	24.3786	NA	24.0344	24.0468	NA	NA
264	A0A060WQ03	no clusters	C-type lectin domain-containing protein	filtered out	filtered out	filtered out	yes	all samples	C-type lectin (CTL) or carbohydrate-recognition domain (CRD)	ko:K22244	ko05226,map05226	-	-	NA	NA	NA	56978000	58292000	70979000	NA	NA	NA	NA	NA	NA	NA	NA	NA	NA	NA	NA	NA	NA	NA	NA	NA	NA		NA	NA	NA	25.7639	25.7968	26.0809	NA	NA	NA	NA	NA
265	A0A060Z084	no clusters	NTR domain-containing protein	filtered out	filtered out	filtered out	yes	all samples	Complement	ko:K03989,ko:K03990,ko:K03994,ko:K06530	ko04145,ko04610,ko05020,ko05133,ko05134,ko05140,ko05142,ko05150,ko05152,ko05167,ko05168,ko05203,ko05322,map04145,map04610,map05020,map05133,map05134,map05140,map05142,map05150,map05152,map05167,map05168,map05203,map05322	-	GO:0001846,GO:0001848,GO:0001849,GO:0002237,GO:0002250,GO:0002252,GO:0002253,GO:0002376,GO:0002443,GO:0002449,GO:0002460,GO:0002673,GO:0002682,GO:0002684,GO:0002697,GO:0002920,GO:0003674,GO:0003824,GO:0004175,GO:0004252,GO:0005488,GO:0005515,GO:0005575,GO:0005576,GO:0005615,GO:0005622,GO:0005623,GO:0005737,GO:0005783,GO:0005788,GO:0005886,GO:0006464,GO:0006508,GO:0006807,GO:0006810,GO:0006897,GO:…	NA	NA	NA	100040000	118790000	61494000	NA	NA	NA	NA	NA	NA	NA	NA	NA	NA	NA	NA	NA	NA	NA	NA	NA	NA		NA	NA	NA	26.576	26.8238	25.8739	NA	NA	NA	NA	NA
266	C1BG67	no clusters	Hemoglobin subunit beta-4	filtered out	filtered out	filtered out	yes	all samples	Hemoglobin subunit	ko:K13825	-	-	GO:0001666,GO:0002376,GO:0002520,GO:0003674,GO:0005344,GO:0005575,GO:0005622,GO:0005623,GO:0005737,GO:0005829,GO:0005833,GO:0006810,GO:0006950,GO:0007275,GO:0008150,GO:0009628,GO:0015669,GO:0015671,GO:0015893,GO:0030097,GO:0032501,GO:0032502,GO:0032991,GO:0036293,GO:0042221,GO:0042493,GO:0044424,GO:0044444,GO:0044445,GO:0044464,GO:0048513,GO:0048534,GO:0048731,GO:0048856,GO:0050896,GO:0051179,GO:…	NA	NA	NA	264090000	267090000	246520000	NA	NA	NA	NA	NA	NA	NA	NA	NA	NA	NA	NA	NA	NA	NA	NA	NA	NA		NA	NA	NA	27.9765	27.9928	27.8771	NA	NA	NA	NA	NA
267	A0A060WEA8	no clusters	Glucose-6-phosphate isomerase (EC 5.3.1.9)	filtered out	filtered out	filtered out	yes	all samples	Belongs to the GPI family	ko:K01810	ko00010,ko00030,ko00500,ko00520,ko01100,ko01110,ko01120,ko01130,ko01200,map00010,map00030,map00500,map00520,map01100,map01110,map01120,map01130,map01200	-	GO:0001701,GO:0001704,GO:0001707,GO:0001775,GO:0002252,GO:0002262,GO:0002263,GO:0002274,GO:0002275,GO:0002283,GO:0002366,GO:0002376,GO:0002443,GO:0002444,GO:0002446,GO:0002637,GO:0002639,GO:0002682,GO:0002684,GO:0002697,GO:0002699,GO:0002700,GO:0002702,GO:0002791,GO:0002793,GO:0003008,GO:0003674,GO:0003824,GO:0004347,GO:0005488,GO:0005515,GO:0005575,GO:0005576,GO:0005622,GO:0005623,GO:0005634,GO:…	NA	NA	NA	NA	NA	NA	11304000	NA	10170000	NA	NA	NA	NA	NA	NA	NA	NA	NA	NA	NA	NA	NA	NA	NA		NA	NA	NA	NA	NA	NA	23.4303	NA	23.2778	NA	NA
268	A0A060YAH4	no clusters	Tr-type G domain-containing protein	filtered out	filtered out	filtered out	yes	NP_Bac only	This protein promotes the GTP-dependent binding of aminoacyl-tRNA to the A-site of ribosomes during protein biosynthesis	ko:K03231,ko:K13199	ko03013,ko05134,map03013,map05134	-	GO:0000049,GO:0000166,GO:0000323,GO:0001726,GO:0001775,GO:0001882,GO:0001883,GO:0002252,GO:0002263,GO:0002274,GO:0002275,GO:0002283,GO:0002366,GO:0002376,GO:0002443,GO:0002444,GO:0002446,GO:0003674,GO:0003676,GO:0003723,GO:0003729,GO:0003746,GO:0003824,GO:0003924,GO:0005488,GO:0005515,GO:0005516,GO:0005525,GO:0005575,GO:0005576,GO:0005622,GO:0005623,GO:0005634,GO:0005730,GO:0005737,GO:0005764,GO:…	NA	NA	NA	NA	NA	NA	12967000	12663000	NA	NA	NA	NA	NA	NA	NA	NA	NA	NA	NA	NA	NA	NA	NA	NA		NA	NA	NA	NA	NA	NA	23.6283	23.5941	NA	NA	NA
269	A0A060XY50	no clusters	Fucolectin tachylectin-4 pentraxin-1 domain-containing protein	filtered out	filtered out	filtered out	yes	all samples	eel-Fucolectin Tachylectin-4 Pentaxrin-1 Domain	-	-	-	-	NA	NA	NA	NA	NA	NA	15710000	15889000	17080000	NA	NA	NA	NA	NA	NA	NA	NA	NA	NA	NA	NA	NA	NA	NA		NA	NA	NA	NA	NA	NA	23.9052	23.9215	24.0258	NA	NA
270	A0A060Y3U8	no clusters	Glyceraldehyde 3-phosphate dehydrogenase NAD(P) binding domain-containing protein	filtered out	filtered out	filtered out	yes	all samples	Glyceraldehyde-3-phosphate dehydrogenase	ko:K00134,ko:K10705	ko00010,ko00710,ko01100,ko01110,ko01120,ko01130,ko01200,ko01230,ko04066,ko05010,map00010,map00710,map01100,map01110,map01120,map01130,map01200,map01230,map04066,map05010	-	GO:0000226,GO:0000740,GO:0000768,GO:0001817,GO:0001819,GO:0001906,GO:0001907,GO:0002376,GO:0002791,GO:0002793,GO:0003674,GO:0003824,GO:0004365,GO:0004857,GO:0004866,GO:0005488,GO:0005515,GO:0005575,GO:0005622,GO:0005623,GO:0005634,GO:0005635,GO:0005737,GO:0005811,GO:0005829,GO:0005856,GO:0005886,GO:0005975,GO:0005996,GO:0006006,GO:0006007,GO:0006082,GO:0006090,GO:0006091,GO:0006094,GO:0006096,GO:…	NA	NA	NA	NA	NA	NA	17460000	14995000	20193000	NA	NA	NA	NA	NA	NA	NA	NA	NA	NA	NA	NA	NA	NA	NA		NA	NA	NA	NA	NA	NA	24.0576	23.838	24.2674	NA	NA
271	C1BEH9	no clusters	Histone H2A	filtered out	filtered out	filtered out	yes	all samples	Histone H2A-like	ko:K11251	ko04217,ko05034,ko05322,map04217,map05034,map05322	-	GO:0000228,GO:0000785,GO:0000790,GO:0003674,GO:0003676,GO:0003677,GO:0005488,GO:0005575,GO:0005622,GO:0005623,GO:0005634,GO:0005694,GO:0006325,GO:0006342,GO:0006355,GO:0006996,GO:0008150,GO:0009889,GO:0009890,GO:0009892,GO:0009987,GO:0010468,GO:0010556,GO:0010558,GO:0010605,GO:0010629,GO:0016043,GO:0016458,GO:0019219,GO:0019222,GO:0031323,GO:0031324,GO:0031326,GO:0031327,GO:0031974,GO:0031981,GO:…	NA	NA	NA	NA	NA	NA	87980000	110600000	84952000	NA	NA	NA	NA	NA	NA	NA	NA	NA	NA	NA	NA	NA	NA	NA		NA	NA	NA	NA	NA	NA	26.3907	26.7208	26.3401	NA	NA
272	A0A060YTY3	no clusters	Ig-like domain-containing protein	filtered out	filtered out	filtered out	yes	all samples	Immunoglobulin V-Type	-	-	-	-	NA	NA	NA	NA	NA	NA	125450000	119820000	101090000	NA	NA	NA	NA	NA	NA	NA	NA	NA	NA	NA	NA	NA	NA	NA		NA	NA	NA	NA	NA	NA	26.9025	26.8363	26.5911	NA	NA
273	A0A060YJ80	no clusters	Ig-like domain-containing protein	filtered out	filtered out	filtered out	yes	all samples	Immunoglobulin C1-set domain	-	-	-	-	NA	NA	NA	NA	NA	NA	127040000	144100000	130060000	NA	NA	NA	NA	NA	NA	NA	NA	NA	NA	NA	NA	NA	NA	NA		NA	NA	NA	NA	NA	NA	26.9207	27.1025	26.9546	NA	NA
274	A0A060YAU3	no clusters	Ig-like domain-containing protein	filtered out	filtered out	filtered out	yes	all samples	Immunoglobulin V-Type	ko:K05700,ko:K06856	ko04020,ko04064,ko04072,ko04145,ko04151,ko04510,ko04520,ko04640,ko04650,ko04662,ko04664,ko04666,ko04670,ko04672,ko04810,ko05100,ko05131,ko05140,ko05143,ko05146,ko05150,ko05152,ko05162,ko05169,ko05202,ko05310,ko05320,ko05322,ko05323,ko05330,ko05340,ko05414,ko05416,map04020,map04064,map04072,map04145,map04151,map04510,map04520,map04640,map04650,map04662,map04664,map04666,map04670,map04672,map04810,…	-	-	NA	NA	NA	NA	NA	NA	216820000	260240000	265110000	NA	NA	NA	NA	NA	NA	NA	NA	NA	NA	NA	NA	NA	NA	NA		NA	NA	NA	NA	NA	NA	27.6919	27.9553	27.982	NA	NA
275	A0A060XXU2	no clusters	Ig-like domain-containing protein	filtered out	filtered out	filtered out	yes	NP_Bac only	Immunoglobulin	ko:K06492	ko04514,ko05169,map04514,map05169	-	GO:0001775,GO:0001817,GO:0001819,GO:0002252,GO:0002263,GO:0002274,GO:0002275,GO:0002283,GO:0002366,GO:0002376,GO:0002443,GO:0002444,GO:0002446,GO:0002791,GO:0002793,GO:0003674,GO:0005102,GO:0005488,GO:0005515,GO:0005575,GO:0005622,GO:0005623,GO:0005737,GO:0005886,GO:0005887,GO:0006810,GO:0006887,GO:0006928,GO:0006950,GO:0006952,GO:0006955,GO:0007155,GO:0008150,GO:0009986,GO:0009987,GO:0010033,GO:…	NA	NA	NA	NA	NA	NA	407320000	453530000	377200000	NA	NA	NA	NA	NA	NA	NA	NA	NA	NA	NA	NA	NA	NA	NA		NA	NA	NA	NA	NA	NA	28.6016	28.7566	28.4908	NA	NA
276	A0A060WRB3	no clusters	Ladderlectin-like protein	filtered out	filtered out	filtered out	yes	AP_Bac only	C-type lectin (CTL) or carbohydrate-recognition domain (CRD)	ko:K22244	ko05226,map05226	-	-	NA	NA	NA	NA	NA	NA	NA	NA	NA	45284000	230500000	NA	NA	NA	NA	NA	NA	NA	NA	NA	NA	NA	NA	NA		NA	NA	NA	NA	NA	NA	NA	NA	NA	25.4325	27.7802
277	A0A060Z3J5	no clusters	Ladderlectin, C-type lectin domain-containing protein	filtered out	filtered out	filtered out	yes	NP_Bac only	Immunoglobulin V-Type	-	-	-	-	NA	NA	NA	NA	NA	NA	NA	NA	NA	144140000	NA	99670000	NA	NA	NA	NA	NA	NA	NA	NA	NA	NA	NA	NA		NA	NA	NA	NA	NA	NA	NA	NA	NA	27.1029	NA
[truncated: 37 more columns]

## Sheet: Table S5
Table S5. GO enrichment analysis of trout proteins differentially expressed in native AP and NP plasma.
№	DataBase	Term description	Term ID	Term hierarchy	Proteins	UniprotID	Observed gene count	Background gene count	Strength	FDR
1	GO Biological process	Humoral immune response	GO:0006959	0	Zona pellucida sperm-binding protein 3, Complement factor H, Coagulation factor XIII B chain, Complement C4-like, Fibrinogen, Complement C1r-A	A0A060XQ20, A0A060Y1K2, A0A060YM30, A0A060YQU6, A0A060YWY3, A0A061A8T0	6	169	1.64	0
2	GO Biological process	Complement activation	GO:0006956	1	Complement factor H, Coagulation factor XIII B chain, Complement C4-like, Complement C1r-A	A0A060Y1K2, A0A060YM30, A0A060YQU6, A0A061A8T0	4	108	1.66	0.0004
3	GO Biological process	Immune response	GO:0006955	1	Zona pellucida sperm-binding protein 3, Complement factor H, Immunoglobulin heavy variable, Ectonucleotide pyrophosphatase/phosphodiesterase, Coagulation factor XIII B chain, Complement C4-like, Fibrinogen, Complement C1r-A	A0A060XQ20, A0A060Y1K2, A0A060Y462, A0A060Y4C1, A0A060YM30, A0A060YQU6, A0A060YWY3, A0A061A8T0	8	1192	0.91	0.0007
4	GO Biological process	Immune effector biological process	GO:0002252	1	Zona pellucida sperm-binding protein 3, Complement factor H, Coagulation factor XIII B chain, Complement C4-like, Complement C1r-A	A0A060XQ20, A0A060Y1K2, A0A060YM30, A0A060YQU6, A0A061A8T0	5	354	1.24	0.0014
5	GO Biological process	Humoral immune response mediated by circulating immunoglobulin	GO:0002455	1	Zona pellucida sperm-binding protein 3, Complement C4-like, Complement C1r-A	A0A060XQ20, A0A060YQU6, A0A061A8T0	3	78	1.67	0.0047
6	GO Biological process	Positive regulation of immune response	GO:0050778	1	Zona pellucida sperm-binding protein 3, Complement factor H, Coagulation factor XIII B chain, Complement C4-like, Complement C1r-A	A0A060XQ20, A0A060Y1K2, A0A060YM30, A0A060YQU6, A0A061A8T0	5	502	1.09	0.0062
7	GO Biological process	Adaptive immune response	GO:0002250	1	Zona pellucida sperm-binding protein 3, Complement C4-like, Fibrinogen, Complement C1r-A	A0A060XQ20, A0A060YQU6, A0A060YWY3, A0A061A8T0	4	261	1.27	0.007
8	GO Biological process	Triglyceride catabolic biological process	GO:0019433	0	Apolipoprotein B-100, Apolipoprotein B-100, Apolipoprotein B-100, Apolipoprotein B-100	A0A060W3H4, A0A060WEF7, A0A060Z709, A0A060Z757	4	32	2.18	0
9	GO Biological process	Triglyceride mobilization	GO:0006642	1	Apolipoprotein B-100, Apolipoprotein B-100, Apolipoprotein B-100, Apolipoprotein B-100	A0A060W3H4, A0A060WEF7, A0A060Z709, A0A060Z757	4	11	2.65	0
10	GO Biological process	Flagellated sperm motility	GO:0030317	0	Apolipoprotein B-100, Apolipoprotein B-100, Phospholipid transfer protein, Apolipoprotein B-100, Apolipoprotein B-100	A0A060W3H4, A0A060WEF7, A0A060WYY3, A0A060Z709, A0A060Z757	5	115	1.73	0
11	GO Biological process	Fertilization	GO:0009566	1	Apolipoprotein B-100, Apolipoprotein B-100, Zona pellucida sperm-binding protein 3, Apolipoprotein B-100, Apolipoprotein B-100	A0A060W3H4, A0A060WEF7, A0A060XQ20, A0A060Z709, A0A060Z757	5	207	1.47	0.0002
12	GO Biological process	Spermatogenesis	GO:0007283	1	Apolipoprotein B-100, Apolipoprotein B-100, Apolipoprotein B-100, Apolipoprotein B-100	A0A060W3H4, A0A060WEF7, A0A060Z709, A0A060Z757	4	446	1.04	0.0401
13	GO Biological process	Cholesterol efflux	GO:0033344	0	Apolipoprotein B-100, Apolipoprotein B-100, Apolipoprotein B-100, Apolipoprotein B-100	A0A060W3H4, A0A060WEF7, A0A060Z709, A0A060Z757	4	29	2.23	0
14	GO Biological process	Lipid transport	GO:0006869	1	Apolipoprotein B-100, Apolipoprotein B-100, Phospholipid transfer protein, Apolipoprotein A-IV, Apolipoprotein B-100, Apolipoprotein B-100	A0A060W3H4, A0A060WEF7, A0A060WYY3, A0A060XNR6, A0A060Z709, A0A060Z757	6	697	1.02	0.0026
15	GO Biological process	Plasma lipoprotein particle clearance	GO:0034381	0	Apolipoprotein B-100, Apolipoprotein B-100, Apolipoprotein B-100, Apolipoprotein B-100	A0A060W3H4, A0A060WEF7, A0A060Z709, A0A060Z757	4	19	2.41	0
16	GO Biological process	Plasma lipoprotein particle remodeling	GO:0034369	1	Apolipoprotein B-100, Apolipoprotein B-100, Phospholipid transfer protein, Apolipoprotein B-100, Apolipoprotein B-100	A0A060W3H4, A0A060WEF7, A0A060WYY3, A0A060Z709, A0A060Z757	5	27	2.35	0
17	GO Biological process	Lipoprotein catabolic biological process	GO:0042159	0	Apolipoprotein B-100, Apolipoprotein B-100, Apolipoprotein B-100, Apolipoprotein B-100	A0A060W3H4, A0A060WEF7, A0A060Z709, A0A060Z757	4	34	2.16	0
18	GO Biological process	Lipoprotein biosynthetic biological process	GO:0042158	1	Apolipoprotein B-100, Apolipoprotein B-100, Apolipoprotein B-100, Apolipoprotein B-100	A0A060W3H4, A0A060WEF7, A0A060Z709, A0A060Z757	4	180	1.43	0.002
19	GO Biological process	Lipoprotein transport	GO:0042953	0	Apolipoprotein B-100, Apolipoprotein B-100, Apolipoprotein B-100, Apolipoprotein B-100	A0A060W3H4, A0A060WEF7, A0A060Z709, A0A060Z757	4	32	2.18	0
20	GO Biological process	Regulation of cholesterol biosynthetic biological process	GO:0045540	0	Apolipoprotein B-100, Apolipoprotein B-100, Apolipoprotein B-100, Apolipoprotein B-100	A0A060W3H4, A0A060WEF7, A0A060Z709, A0A060Z757	4	32	2.18	0
21	GO Biological process	Positive regulation of lipid localization	GO:1905954	0	Apolipoprotein B-100, Apolipoprotein B-100, Phospholipid transfer protein, Apolipoprotein A-IV, Apolipoprotein B-100, Apolipoprotein B-100	A0A060W3H4, A0A060WEF7, A0A060WYY3, A0A060XNR6, A0A060Z709, A0A060Z757	6	120	1.79	0
22	GO Biological process	Positive regulation of cholesterol storage	GO:0010886	1	Apolipoprotein B-100, Apolipoprotein B-100, Apolipoprotein B-100, Apolipoprotein B-100	A0A060W3H4, A0A060WEF7, A0A060Z709, A0A060Z757	4	14	2.54	0
23	GO Biological process	Cholesterol metabolic biological process	GO:0008203	0	Apolipoprotein B-100, Apolipoprotein B-100, Apolipoprotein A-IV, Apolipoprotein B-100, Apolipoprotein B-100	A0A060W3H4, A0A060WEF7, A0A060XNR6, A0A060Z709, A0A060Z757	5	175	1.54	0.0001
24	GO Biological process	Alcohol metabolic biological process	GO:0006066	1	Apolipoprotein B-100, Apolipoprotein B-100, Transthyretin, Apolipoprotein A-IV, Apolipoprotein B-100, Apolipoprotein B-100	A0A060W3H4, A0A060WEF7, A0A060XNK3, A0A060XNR6, A0A060Z709, A0A060Z757	6	495	1.17	0.0005
25	GO Biological process	Response to other organism	GO:0051707	0	Apolipoprotein B-100, Apolipoprotein B-100, C-reactive protein, Complement C4-like, Fibrinogen, Apolipoprotein B-100, Apolipoprotein B-100, Intelectin-like protein, Complement C1r-A	A0A060W3H4, A0A060WEF7, A0A060YNT5, A0A060YQU6, A0A060YWY3, A0A060Z709, A0A060Z757, A0A060ZE00, A0A061A8T0	9	1243	0.95	0.0001
26	GO Biological process	Response to virus	GO:0009615	1	Apolipoprotein B-100, Apolipoprotein B-100, Apolipoprotein B-100, Apolipoprotein B-100	A0A060W3H4, A0A060WEF7, A0A060Z709, A0A060Z757	4	282	1.24	0.0092
27	GO Biological process	Artery morphogenesis	GO:0048844	0	Apolipoprotein B-100, Apolipoprotein B-100, Apolipoprotein B-100, Apolipoprotein B-100	A0A060W3H4, A0A060WEF7, A0A060Z709, A0A060Z757	4	82	1.78	0.0002
28	GO Biological process	Post-embryonic development	GO:0009791	1	Apolipoprotein B-100, Apolipoprotein B-100, Apolipoprotein B-100, Apolipoprotein B-100	A0A060W3H4, A0A060WEF7, A0A060Z709, A0A060Z757	4	144	1.53	0.0009
29	GO Biological process	Blood vessel morphogenesis	GO:0048514	1	Apolipoprotein B-100, Apolipoprotein B-100, Alpha-2-antiplasmin, Apolipoprotein B-100, Apolipoprotein B-100	A0A060W3H4, A0A060WEF7, A0A060XQ45, A0A060Z709, A0A060Z757	5	594	1.01	0.012
30	GO Biological process	Organic hydroxy compound metabolic biological process	GO:1901615	0	Apolipoprotein B-100, Apolipoprotein B-100, Phospholipid transfer protein, Transthyretin, Apolipoprotein A-IV, Apolipoprotein B-100, Apolipoprotein B-100	A0A060W3H4, A0A060WEF7, A0A060WYY3, A0A060XNK3, A0A060XNR6, A0A060Z709, A0A060Z757	7	660	1.11	0.0002
31	GO Biological process	Lipoprotein metabolic biological process	GO:0042157	0	Apolipoprotein B-100, Apolipoprotein B-100, Apolipoprotein A-IV, Apolipoprotein B-100, Apolipoprotein B-100	A0A060W3H4, A0A060WEF7, A0A060XNR6, A0A060Z709, A0A060Z757	5	235	1.42	0.0003
32	GO Biological process	Cholesterol homeostasis	GO:0042632	0	Apolipoprotein B-100, Apolipoprotein B-100, Apolipoprotein B-100, Apolipoprotein B-100	A0A060W3H4, A0A060WEF7, A0A060Z709, A0A060Z757	4	118	1.62	0.0005
33	GO Biological process	Blood coagulation, fibrin clot formation	GO:0072378	0	Fibrinogen gamma chain, Fibrinogen	A0A060XZH2, A0A060YWY3	2	8	2.49	0.0034
34	GO Biological process	Regulation of blood coagulation	GO:0030193	1	Plasminogen, Alpha-2-antiplasmin, Fibrinogen	A0A060W7T7, A0A060XQ45, A0A060YWY3	3	63	1.76	0.0027
35	GO Biological process	Fibrinolysis	GO:0042730	1	Plasminogen, Fibrinogen	A0A060W7T7, A0A060YWY3	2	13	2.27	0.0072
36	GO Biological process	Blood coagulation	GO:0007596	1	Plasminogen, Fibrinogen gamma chain, Fibrinogen	A0A060W7T7, A0A060XZH2, A0A060YWY3	3	139	1.42	0.0193
37	GO Biological process	Protein-containing complex organization	GO:0043933	0	Apolipoprotein B-100, Apolipoprotein B-100, Phospholipid transfer protein, Fibrinogen gamma chain, C-reactive protein, Fibrinogen, Apolipoprotein B-100, Apolipoprotein B-100, Intelectin-like protein	A0A060W3H4, A0A060WEF7, A0A060WYY3, A0A060XZH2, A0A060YNT5, A0A060YWY3, A0A060Z709, A0A060Z757, A0A060ZE00	9	2383	0.66	0.0108
38	GO Biological process	Regulation of body fluid levels	GO:0050878	0	Plasminogen, Alpha-2-antiplasmin, Fibrinogen gamma chain, Fibrinogen	A0A060W7T7, A0A060XQ45, A0A060XZH2, A0A060YWY3	4	297	1.22	0.0109
39	GO Biological process	Response to external stimulus	GO:0009605	0	Apolipoprotein B-100, Apolipoprotein B-100, Periostin, C-reactive protein, Complement C4-like, Fibrinogen, Apolipoprotein B-100, Apolipoprotein B-100, Intelectin-like protein, Complement C1r-A	A0A060W3H4, A0A060WEF7, A0A060Y2A5, A0A060YNT5, A0A060YQU6, A0A060YWY3, A0A060Z709, A0A060Z757, A0A060ZE00, A0A061A8T0	10	2994	0.61	0.0112
40	GO Biological process	Positive regulation of developmental biological process	GO:0051094	0	Apolipoprotein B-100, Apolipoprotein B-100, Zona pellucida sperm-binding protein 3, Alpha-2-antiplasmin, Ig-like, Apolipoprotein B-100, Apolipoprotein B-100	A0A060W3H4, A0A060WEF7, A0A060XQ20, A0A060XQ45, A0A060YQ40, A0A060Z709, A0A060Z757	7	1563	0.74	0.0214
41	GO Biological process	Positive regulation of cell differentiation	GO:0045597	1	Apolipoprotein B-100, Apolipoprotein B-100, Alpha-2-antiplasmin, Ig-like, Apolipoprotein B-100, Apolipoprotein B-100	A0A060W3H4, A0A060WEF7, A0A060XQ45, A0A060YQ40, A0A060Z709, A0A060Z757	6	1024	0.86	0.0159
42	GO Biological process	Acute-phase response	GO:0006953	0	Alpha-2-antiplasmin, Fibronectin type-I domain	A0A060XQ45, A0A060YV80	2	27	1.96	0.022
43	GO Biological process	Defense response	GO:0006952	0	Alpha-2-antiplasmin, С-reactive protein, Complement C4-like, Fibronectin type-I domain, Fibrinogen, Complement C1r-A	A0A060XQ45, A0A060XVX4, A0A060YQU6, A0A060YV80, A0A060YWY3, A0A061A8T0	6	1249	0.77	0.0401
44	GO Cellular component	Extracellular region	GO:0005576	0	Apolipoprotein B-100, Plasminogen, Apolipoprotein B-100, Alpha-2-macroglobulin, Phospholipid transfer protein, Transthyretin, Apolipoprotein A-IV, Zona pellucida sperm-binding protein 3, Alpha-2-antiplasmin, С-reactive protein, Alpha-1-antitrypsin, Fibrinogen gamma chain, Complement factor H, Periostin, Immunoglobulin heavy variable, Ectonucleotide pyrophosphatase/phosphodiesterase, Protein AMBP,…	A0A060W3H4, A0A060W7T7, A0A060WEF7, A0A060WW01, A0A060WYY3, A0A060XNK3, A0A060XNR6, A0A060XQ20, A0A060XQ45, A0A060XVX4, A0A060XWS9, A0A060XZH2, A0A060Y1K2, A0A060Y2A5, A0A060Y462, A0A060Y4C1, A0A060YC43, A0A060YKA6, A0A060YM30, A0A060YNT5, A0A060YQU6, A0A060YV80, A0A060YWY3, A0A060Z709, A0A060Z757, A0A060ZE00, A0A061A8T0	27	3742	0.95	0
45	GO Cellular component	Fibrinogen complex	GO:0005577	1	Alpha-2-antiplasmin, Fibrinogen gamma chain, Fibrinogen	A0A060XQ45, A0A060XZH2, A0A060YWY3	3	8	2.66	0
46	GO Cellular component	Extracellular space	GO:0005615	0	Apolipoprotein B-100, Plasminogen, Apolipoprotein B-100, Alpha-2-macroglobulin, Phospholipid transfer protein, Transthyretin, Apolipoprotein A-IV, Zona pellucida sperm-binding protein 3, Alpha-2-antiplasmin, С-reactive protein, Alpha-1-antitrypsin, Fibrinogen gamma chain, Complement factor H, Periostin, Immunoglobulin heavy variable, Coagulation factor XIII B chain, C-reactive protein, Complement…	A0A060W3H4, A0A060W7T7, A0A060WEF7, A0A060WW01, A0A060WYY3, A0A060XNK3, A0A060XNR6, A0A060XQ20, A0A060XQ45, A0A060XVX4, A0A060XWS9, A0A060XZH2, A0A060Y1K2, A0A060Y2A5, A0A060Y462, A0A060YM30, A0A060YNT5, A0A060YQU6, A0A060YWY3, A0A060Z709, A0A060Z757, A0A060ZE00, A0A061A8T0	23	2286	1.09	0
47	GO Cellular component	Plasma lipoprotein particle	GO:0034358	0	Apolipoprotein B-100, Apolipoprotein B-100, Phospholipid transfer protein, Apolipoprotein A-IV, Apolipoprotein B-100, Apolipoprotein B-100	A0A060W3H4, A0A060WEF7, A0A060WYY3, A0A060XNR6, A0A060Z709, A0A060Z757	6	45	2.21	0
48	GO Cellular component	Very-low-density lipoprotein particle	GO:0034361	1	Apolipoprotein B-100, Apolipoprotein B-100, Apolipoprotein B-100, Apolipoprotein B-100	A0A060W3H4, A0A060WEF7, A0A060Z709, A0A060Z757	4	21	2.37	0
49	GO Cellular component	Low-density lipoprotein particle	GO:0034362	1	Apolipoprotein B-100, Apolipoprotein B-100, Apolipoprotein B-100, Apolipoprotein B-100	A0A060W3H4, A0A060WEF7, A0A060Z709, A0A060Z757	4	12	2.61	0
50	GO Cellular component	Intermediate-density lipoprotein particle	GO:0034363	1	Apolipoprotein B-100, Apolipoprotein B-100, Apolipoprotein B-100, Apolipoprotein B-100	A0A060W3H4, A0A060WEF7, A0A060Z709, A0A060Z757	4	10	2.69	0
51	GO Cellular component	Chylomicron	GO:0042627	1	Apolipoprotein B-100, Apolipoprotein B-100, Apolipoprotein B-100, Apolipoprotein B-100	A0A060W3H4, A0A060WEF7, A0A060Z709, A0A060Z757	4	18	2.43	0
52	GO Cellular component	Endoplasmic reticulum exit site	GO:0070971	0	Apolipoprotein B-100, Apolipoprotein B-100, Apolipoprotein B-100, Apolipoprotein B-100	A0A060W3H4, A0A060WEF7, A0A060Z709, A0A060Z757	4	71	1.84	0
53	GO Cellular component	Lipid droplet	GO:0005811	0	Apolipoprotein B-100, Apolipoprotein B-100, Apolipoprotein B-100, Apolipoprotein B-100	A0A060W3H4, A0A060WEF7, A0A060Z709, A0A060Z757	4	187	1.42	0.0019
54	GO Cellular component	High-density lipoprotein particle	GO:0034364	1	Phospholipid transfer protein, Apolipoprotein A-IV	A0A060WYY3, A0A060XNR6	2	21	2.07	0.0154
55	GO Molecular function	Opsonin binding	GO:0001846	0	С-reactive protein, Complement factor H, Coagulation factor XIII B chain, C-reactive protein	A0A060XVX4, A0A060Y1K2, A0A060YM30, A0A060YNT5	4	20	2.39	0
56	GO Molecular function	Low-density lipoprotein particle receptor binding	GO:0050750	0	Apolipoprotein B-100, Apolipoprotein B-100, Apolipoprotein B-100, Apolipoprotein B-100	A0A060W3H4, A0A060WEF7, A0A060Z709, A0A060Z757	4	43	2.06	0
57	GO Molecular function	Cholesterol transfer activity	GO:0120020	0	Apolipoprotein B-100, Apolipoprotein B-100, Phospholipid transfer protein, Apolipoprotein B-100, Apolipoprotein B-100	A0A060W3H4, A0A060WEF7, A0A060WYY3, A0A060Z709, A0A060Z757	5	37	2.22	0
58	GO Molecular function	Endopeptidase inhibitor activity	GO:0004866	0	Alpha-2-macroglobulin, Alpha-2-antiplasmin, Alpha-1-antitrypsin, Protein AMBP, Inter-alpha-trypsin inhibitor heavy chain 3, Complement C4-like	A0A060WW01, A0A060XQ45, A0A060XWS9, A0A060YC43, A0A060YKA6, A0A060YQU6	6	282	1.42	0.0001
59	GO Molecular function	Serine-type endopeptidase inhibitor activity	GO:0004867	1	Alpha-2-macroglobulin, Alpha-2-antiplasmin, Alpha-1-antitrypsin, Protein AMBP, Inter-alpha-trypsin inhibitor heavy chain 3	A0A060WW01, A0A060XQ45, A0A060XWS9, A0A060YC43, A0A060YKA6	5	174	1.55	0.0001
60	GO Molecular function	Heparin binding	GO:0008201	0	Apolipoprotein B-100, Apolipoprotein B-100, Periostin, Fibronectin type-I domain, Apolipoprotein B-100, Apolipoprotein B-100	A0A060W3H4, A0A060WEF7, A0A060Y2A5, A0A060YV80, A0A060Z709, A0A060Z757	6	331	1.35	0.0001
61	GO Molecular function	Complement binding	GO:0001848	0	С-reactive protein, Complement factor H, Coagulation factor XIII B chain	A0A060XVX4, A0A060Y1K2, A0A060YM30	3	23	2.02	0.0003
62	GO Molecular function	Signaling receptor binding	GO:0005102	0	Apolipoprotein B-100, Plasminogen, Apolipoprotein B-100, Transthyretin, Zona pellucida sperm-binding protein 3, Fibrinogen gamma chain, Immunoglobulin heavy variable, Fibrinogen, Apolipoprotein B-100, Apolipoprotein B-100	A0A060W3H4, A0A060W7T7, A0A060WEF7, A0A060XNK3, A0A060XQ20, A0A060XZH2, A0A060Y462, A0A060YWY3, A0A060Z709, A0A060Z757	10	2425	0.7	0.0032
63	GO Molecular function	Complement cellular component C3b binding	GO:0001851	0	Complement factor H, Coagulation factor XIII B chain	A0A060Y1K2, A0A060YM30	2	8	2.49	0.0045
64	STRING clusters	Serine proteases, trypsin domain, and Endopeptidase inhibitor activity	CL:45523	0	Plasminogen, Alpha-2-antiplasmin, Alpha-1-antitrypsin, Fibrinogen gamma chain, Protein AMBP, Coagulation factor XIII B chain, Complement C4-like, Fibrinogen, Complement C1r-A	A0A060W7T7, A0A060XQ45, A0A060XWS9, A0A060XZH2, A0A060YC43, A0A060YM30, A0A060YQU6, A0A060YWY3, A0A061A8T0	9	198	1.74	0
65	STRING clusters	Mixed, incl. Protein-lipid complex, and Terpenoid transport	CL:51249	0	Apolipoprotein B-100, Apolipoprotein B-100, Phospholipid transfer protein, Transthyretin, Apolipoprotein A-IV, Apolipoprotein B-100, Apolipoprotein B-100	A0A060W3H4, A0A060WEF7, A0A060WYY3, A0A060XNK3, A0A060XNR6, A0A060Z709, A0A060Z757	7	63	2.13	0
66	STRING clusters	Protein-lipid complex remodeling, and Lipid transport protein, beta-sheet shell	CL:51254	0	Apolipoprotein B-100, Apolipoprotein B-100, Phospholipid transfer protein, Apolipoprotein A-IV, Apolipoprotein B-100, Apolipoprotein B-100	A0A060W3H4, A0A060WEF7, A0A060WYY3, A0A060XNR6, A0A060Z709, A0A060Z757	6	36	2.31	0
67	STRING clusters	Mixed, incl. Serpin family, and Plasminogen activation	CL:45783	0	Plasminogen, Alpha-2-antiplasmin, Alpha-1-antitrypsin, Fibrinogen gamma chain, Protein AMBP, Fibrinogen	A0A060W7T7, A0A060XQ45, A0A060XWS9, A0A060XZH2, A0A060YC43, A0A060YWY3	6	68	2.03	0
68	STRING clusters	Mixed, incl. Fibrinogen complex, and Fibrinolysis	CL:45794	0	Plasminogen, Alpha-2-antiplasmin, Fibrinogen gamma chain, Protein AMBP, Fibrinogen	A0A060W7T7, A0A060XQ45, A0A060XZH2, A0A060YC43, A0A060YWY3	5	25	2.39	0
69	STRING clusters	High-density lipoprotein particle, and Scavenging by Class B Receptors	CL:51255	0	Apolipoprotein B-100, Phospholipid transfer protein, Apolipoprotein A-IV, Apolipoprotein B-100, Apolipoprotein B-100	A0A060W3H4, A0A060WYY3, A0A060XNR6, A0A060Z709, A0A060Z757	5	25	2.39	0
70	STRING clusters	High-density lipoprotein particle, and Cholesterol import	CL:51257	0	Apolipoprotein B-100, Phospholipid transfer protein, Apolipoprotein A-IV, Apolipoprotein B-100	A0A060W3H4, A0A060WYY3, A0A060XNR6, A0A060Z709	4	17	2.46	0
71	STRING clusters	Complement component C3b binding, and Pentaxin family	CL:46089	0	С-reactive protein, Complement factor H, C-reactive protein	A0A060XVX4, A0A060Y1K2, A0A060YNT5	3	5	2.87	0
72	STRING clusters	Common Pathway of Fibrin Clot Formation, and IgA binding	CL:45796	0	Plasminogen, Fibrinogen gamma chain, Protein AMBP	A0A060W7T7, A0A060XZH2, A0A060YC43	3	17	2.33	0.0004
73	STRING clusters	Activation of C3 and C5, and Regulation of complement activation, lectin pathway	CL:45531	0	Coagulation factor XIII B chain, Complement C4-like, Complement C1r-A	A0A060YM30, A0A060YQU6, A0A061A8T0	3	30	2.09	0.0015
74	STRING clusters	High-density lipoprotein particle, and Phospholipid efflux	CL:51260	0	Apolipoprotein B-100, Apolipoprotein A-IV	A0A060W3H4, A0A060XNR6	2	12	2.31	0.0257
75	Reactome	Innate Immune System	MAP-168249	0	Uncharacterized protein, C-type lectin, Apolipoprotein B-100, Apolipoprotein B-100, Fructose-bisphosphate aldolase, Transthyretin, С-reactive protein, Alpha-1-antitrypsin, Fibrinogen gamma chain, Complement factor H, Immunoglobulin heavy variable, Lipocalin-type prostaglandin D synthase, Coagulation factor XIII B chain, C-reactive protein, Complement C4-like, Apolipoprotein B-100, Apolipoprotein …	A0A060VVB7, A0A060W1N4, A0A060W3H4, A0A060WEF7, A0A060WUI1, A0A060XNK3, A0A060XVX4, A0A060XWS9, A0A060XZH2, A0A060Y1K2, A0A060Y462, A0A060YC37, A0A060YM30, A0A060YNT5, A0A060YQU6, A0A060Z709, A0A060Z757, A0A060ZE00, A0A061A8T0	19	3058	0.88	0
76	Reactome	Regulation of Insulin-like Growth Factor (IGF) transport and uptake by Insulin-like Growth Factor Binding Proteins (IGFBPs)	MAP-381426	0	Apolipoprotein B-100, Plasminogen, Apolipoprotein B-100, Apolipoprotein A-IV, Alpha-1-antitrypsin, Fibrinogen gamma chain, Complement C4-like, Fibronectin type-I domain, Apolipoprotein B-100, Apolipoprotein B-100	A0A060W3H4, A0A060W7T7, A0A060WEF7, A0A060XNR6, A0A060XWS9, A0A060XZH2, A0A060YQU6, A0A060YV80, A0A060Z709, A0A060Z757	10	381	1.51	0
77	Reactome	Post-translational protein phosphorylation	MAP-8957275	0	Apolipoprotein B-100, Apolipoprotein B-100, Apolipoprotein A-IV, Alpha-1-antitrypsin, Fibrinogen gamma chain, Complement C4-like, Fibronectin type-I domain, Apolipoprotein B-100, Apolipoprotein B-100	A0A060W3H4, A0A060WEF7, A0A060XNR6, A0A060XWS9, A0A060XZH2, A0A060YQU6, A0A060YV80, A0A060Z709, A0A060Z757	9	354	1.49	0
78	Reactome	LDL remodeling	MAP-8964041	0	Apolipoprotein B-100, Plasminogen, Apolipoprotein B-100, Apolipoprotein B-100, Apolipoprotein B-100	A0A060W3H4, A0A060W7T7, A0A060WEF7, A0A060Z709, A0A060Z757	5	22	2.44	0
79	Reactome	Plasma lipoprotein remodeling	MAP-8963899	0	Apolipoprotein B-100, Plasminogen, Apolipoprotein B-100, Phospholipid transfer protein, Apolipoprotein B-100, Apolipoprotein B-100	A0A060W3H4, A0A060W7T7, A0A060WEF7, A0A060WYY3, A0A060Z709, A0A060Z757	6	67	2.04	0
80	Reactome	Chylomicron remodeling	MAP-8963901	0	Apolipoprotein B-100, Apolipoprotein B-100, Apolipoprotein B-100, Apolipoprotein B-100	A0A060W3H4, A0A060WEF7, A0A060Z709, A0A060Z757	4	10	2.69	0
81	Reactome	Regulation of TLR by endogenous ligand	MAP-5686938	0	Apolipoprotein B-100, Apolipoprotein B-100, Fibrinogen gamma chain, Apolipoprotein B-100, Apolipoprotein B-100	A0A060W3H4, A0A060WEF7, A0A060XZH2, A0A060Z709, A0A060Z757	5	43	2.15	0
82	Reactome	Plasma lipoprotein assembly, remodeling, and clearance	MAP-174824	0	Apolipoprotein B-100, Plasminogen, Apolipoprotein B-100, Alpha-2-macroglobulin, Phospholipid transfer protein, Apolipoprotein B-100, Apolipoprotein B-100	A0A060W3H4, A0A060W7T7, A0A060WEF7, A0A060WW01, A0A060WYY3, A0A060Z709, A0A060Z757	7	220	1.59	0
83	Reactome	VLDL assembly	MAP-8866423	0	Apolipoprotein B-100, Apolipoprotein B-100, Apolipoprotein B-100, Apolipoprotein B-100	A0A060W3H4, A0A060WEF7, A0A060Z709, A0A060Z757	4	12	2.61	0
84	Reactome	Scavenging by Class B Receptors	MAP-3000471	0	Apolipoprotein B-100, Apolipoprotein B-100, Apolipoprotein B-100, Apolipoprotein B-100	A0A060W3H4, A0A060WEF7, A0A060Z709, A0A060Z757	4	14	2.54	0
85	Reactome	Chylomicron assembly	MAP-8963888	0	Apolipoprotein B-100, Apolipoprotein B-100, Apolipoprotein B-100, Apolipoprotein B-100	A0A060W3H4, A0A060WEF7, A0A060Z709, A0A060Z757	4	17	2.46	0
86	Reactome	Chylomicron clearance	MAP-8964026	0	Apolipoprotein B-100, Apolipoprotein B-100, Apolipoprotein B-100, Apolipoprotein B-100	A0A060W3H4, A0A060WEF7, A0A060Z709, A0A060Z757	4	17	2.46	0
87	Reactome	Scavenging by Class H Receptors	MAP-3000497	0	Apolipoprotein B-100, Apolipoprotein B-100, Apolipoprotein B-100, Apolipoprotein B-100	A0A060W3H4, A0A060WEF7, A0A060Z709, A0A060Z757	4	21	2.37	0
88	Reactome	Heme signaling	MAP-9707616	0	Apolipoprotein B-100, Apolipoprotein B-100, Apolipoprotein B-100, Apolipoprotein B-100, Hemoglobin sA1	A0A060W3H4, A0A060WEF7, A0A060Z709, A0A060Z757, A0A060Z7S3	5	78	1.89	0
89	Reactome	Platelet degranulation	MAP-114608	0	Plasminogen, Alpha-2-macroglobulin, Alpha-2-antiplasmin, Alpha-1-antitrypsin, Fibrinogen gamma chain, Inter-alpha-trypsin inhibitor heavy chain 3, Fibronectin type-I domain, Fibrinogen	A0A060W7T7, A0A060WW01, A0A060XQ45, A0A060XWS9, A0A060XZH2, A0A060YKA6, A0A060YV80, A0A060YWY3	8	517	1.28	0
90	Reactome	Scavenging by Class A Receptors	MAP-3000480	0	Apolipoprotein B-100, Apolipoprotein B-100, Apolipoprotein B-100, Apolipoprotein B-100	A0A060W3H4, A0A060WEF7, A0A060Z709, A0A060Z757	4	25	2.29	0
91	Reactome	Response to elevated platelet cytosolic Ca2+	MAP-76005	0	Plasminogen, Alpha-2-macroglobulin, Alpha-2-antiplasmin, Alpha-1-antitrypsin, Fibrinogen gamma chain, Inter-alpha-trypsin inhibitor heavy chain 3, Fibronectin type-I domain, Fibrinogen	A0A060W7T7, A0A060WW01, A0A060XQ45, A0A060XWS9, A0A060XZH2, A0A060YKA6, A0A060YV80, A0A060YWY3	8	534	1.26	0
92	Reactome	Binding and Uptake of Ligands by Scavenger Receptors	MAP-2173782	0	Apolipoprotein B-100, Apolipoprotein B-100, Protein AMBP, Apolipoprotein B-100, Apolipoprotein B-100, Hemoglobin sA1	A0A060W3H4, A0A060WEF7, A0A060YC43, A0A060Z709, A0A060Z757, A0A060Z7S3	6	216	1.53	0
93	Reactome	Plasma lipoprotein assembly	MAP-8963898	0	Apolipoprotein B-100, Apolipoprotein B-100, Alpha-2-macroglobulin, Apolipoprotein B-100, Apolipoprotein B-100	A0A060W3H4, A0A060WEF7, A0A060WW01, A0A060Z709, A0A060Z757	5	103	1.77	0
94	Reactome	Hemostasis	MAP-109582	0	Apolipoprotein B-100, Plasminogen, Apolipoprotein B-100, Alpha-2-macroglobulin, Alpha-2-antiplasmin, Alpha-1-antitrypsin, Fibrinogen gamma chain, Inter-alpha-trypsin inhibitor heavy chain 3, Fibronectin type-I domain, Fibrinogen, Apolipoprotein B-100, Apolipoprotein B-100	A0A060W3H4, A0A060W7T7, A0A060WEF7, A0A060WW01, A0A060XQ45, A0A060XWS9, A0A060XZH2, A0A060YKA6, A0A060YV80, A0A060YWY3, A0A060Z709, A0A060Z757	12	1981	0.87	0
95	Reactome	Immune System	MAP-168256	0	Uncharacterized protein, C-type lectin, Apolipoprotein B-100, Apolipoprotein B-100, Fructose-bisphosphate aldolase, Transthyretin, С-reactive protein, Alpha-1-antitrypsin, Fibrinogen gamma chain, Complement factor H, Immunoglobulin heavy variable, Lipocalin-type prostaglandin D synthase, Coagulation factor XIII B chain, C-reactive protein, Complement C4-like, Apolipoprotein B-100, Apolipoprotein …	A0A060VVB7, A0A060W1N4, A0A060W3H4, A0A060WEF7, A0A060WUI1, A0A060XNK3, A0A060XVX4, A0A060XWS9, A0A060XZH2, A0A060Y1K2, A0A060Y462, A0A060YC37, A0A060YM30, A0A060YNT5, A0A060YQU6, A0A060Z709, A0A060Z757, A0A060ZE00, A0A061A8T0	19	5999	0.59	0
96	Reactome	Retinoid metabolism and transport	MAP-975634	0	Apolipoprotein B-100, Apolipoprotein B-100, Transthyretin, Apolipoprotein B-100, Apolipoprotein B-100	A0A060W3H4, A0A060WEF7, A0A060XNK3, A0A060Z709, A0A060Z757	5	138	1.65	0
97	Reactome	Metabolism of fat-soluble vitamins	MAP-6806667	0	Apolipoprotein B-100, Apolipoprotein B-100, Transthyretin, Apolipoprotein B-100, Apolipoprotein B-100	A0A060W3H4, A0A060WEF7, A0A060XNK3, A0A060Z709, A0A060Z757	5	154	1.06	0
98	Reactome	LDL clearance	MAP-8964038	0	Apolipoprotein B-100, Apolipoprotein B-100, Apolipoprotein B-100, Apolipoprotein B-100	A0A060W3H4, A0A060WEF7, A0A060Z709, A0A060Z757	4	65	1.88	0
99	Reactome	Platelet sensitization by LDL	MAP-432142	0	Apolipoprotein B-100, Apolipoprotein B-100, Apolipoprotein B-100, Apolipoprotein B-100	A0A060W3H4, A0A060WEF7, A0A060Z709, A0A060Z757	4	66	1.87	0
100	Reactome	Platelet activation, signaling and aggregation	MAP-76002	0	Plasminogen, Alpha-2-macroglobulin, Alpha-2-antiplasmin, Alpha-1-antitrypsin, Fibrinogen gamma chain, Inter-alpha-trypsin inhibitor heavy chain 3, Fibronectin type-I domain, Fibrinogen	A0A060W7T7, A0A060WW01, A0A060XQ45, A0A060XWS9, A0A060XZH2, A0A060YKA6, A0A060YV80, A0A060YWY3	8	972	1	0.0001
101	Reactome	Plasma lipoprotein clearance	MAP-8964043	0	Apolipoprotein B-100, Apolipoprotein B-100, Apolipoprotein B-100, Apolipoprotein B-100	A0A060W3H4, A0A060WEF7, A0A060Z709, A0A060Z757	4	92	1.73	0.0001
102	Reactome	Toll-like Receptor Cascades	MAP-168898	0	Uncharacterized protein, Apolipoprotein B-100, Apolipoprotein B-100, Fibrinogen gamma chain, Apolipoprotein B-100, Apolipoprotein B-100	A0A060VVB7, A0A060W3H4, A0A060WEF7, A0A060XZH2, A0A060Z709, A0A060Z757	6	468	1.02	0.0001
103	Reactome	Formation of Fibrin Clot (Clotting Cascade)	MAP-140877	0	Alpha-2-macroglobulin, Alpha-1-antitrypsin, Fibrinogen gamma chain, Fibrinogen	A0A060WW01, A0A060XWS9, A0A060XZH2, A0A060YWY3	4	116	1.62	0.0002
104	Reactome	Common Pathway of Fibrin Clot Formation	MAP-140875	0	Alpha-1-antitrypsin, Fibrinogen gamma chain, Fibrinogen	A0A060XWS9, A0A060XZH2, A0A060YWY3	3	34	2.03	0.0002
105	Reactome	Metabolism of vitamins and cofactors	MAP-196854	0	Apolipoprotein B-100, Apolipoprotein B-100, Transthyretin, Ectonucleotide pyrophosphatase/phosphodiesterase, Apolipoprotein B-100, Apolipoprotein B-100	A0A060W3H4, A0A060WEF7, A0A060XNK3, A0A060Y4C1, A0A060Z709, A0A060Z757	6	523	1.15	0.0002
106	Reactome	Visual phototransduction	MAP-2187338	0	Apolipoprotein B-100, Apolipoprotein B-100, Transthyretin, Apolipoprotein B-100, Apolipoprotein B-100	A0A060W3H4, A0A060WEF7, A0A060XNK3, A0A060Z709, A0A060Z757	5	308	1.03	0.0003
107	Reactome	GRB2:SOS provides linkage to MAPK signaling for Integrins	MAP-354194	0	Fibrinogen gamma chain, Fibronectin type-I domain, Fibrinogen	A0A060XZH2, A0A060YV80, A0A060YWY3	3	61	1.78	0.001
108	Reactome	Regulation of Complement cascade	MAP-977606	0	Complement factor H, Coagulation factor XIII B chain, Complement C4-like, Complement C1r-A	A0A060Y1K2, A0A060YM30, A0A060YQU6, A0A061A8T0	4	194	1.04	0.001
109	Reactome	p130Cas linkage to MAPK signaling for integrins	MAP-372708	0	Fibrinogen gamma chain, Fibronectin type-I domain, Fibrinogen	A0A060XZH2, A0A060YV80, A0A060YWY3	3	66	1.74	0.0012
110	Reactome	Antimicrobial peptides	MAP-6803157	0	C-type lectin, Lipocalin-type prostaglandin D synthase, Intelectin-like protein	A0A060W1N4, A0A060YC37, A0A060ZE00	3	68	1.73	0.0013
111	Reactome	Complement cascade	MAP-166658	0	Complement factor H, Coagulation factor XIII B chain, Complement C4-like, Complement C1r-A	A0A060Y1K2, A0A060YM30, A0A060YQU6, A0A061A8T0	4	218	1.35	0.0015
112	Reactome	Sensory Perception	MAP-9709957	0	Apolipoprotein B-100, Apolipoprotein B-100, Transthyretin, Apolipoprotein B-100, Apolipoprotein B-100	A0A060W3H4, A0A060WEF7, A0A060XNK3, A0A060Z709, A0A060Z757	5	523	1.07	0.003
113	Reactome	Platelet homeostasis	MAP-418346	0	Apolipoprotein B-100, Apolipoprotein B-100, Apolipoprotein B-100, Apolipoprotein B-100	A0A060W3H4, A0A060WEF7, A0A060Z709, A0A060Z757	4	268	1.26	0.0031
114	Reactome	Transport of small molecules	MAP-382551	0	Apolipoprotein B-100, Plasminogen, Apolipoprotein B-100, Alpha-2-macroglobulin, Phospholipid transfer protein, Lipocalin-type prostaglandin D synthase, Apolipoprotein B-100, Apolipoprotein B-100, Hemoglobin sA1	A0A060W3H4, A0A060W7T7, A0A060WEF7, A0A060WW01, A0A060WYY3, A0A060YC37, A0A060Z709, A0A060Z757, A0A060Z7S3	9	2366	0.67	0.0041
115	Reactome	Dissolution of Fibrin Clot	MAP-75205	0	Plasminogen, Alpha-2-antiplasmin	A0A060W7T7, A0A060XQ45	2	16	2.18	0.0041
116	Reactome	Integrin signaling	MAP-354192	0	Fibrinogen gamma chain, Fibronectin type-I domain, Fibrinogen	A0A060XZH2, A0A060YV80, A0A060YWY3	3	121	1.48	0.0058
117	Reactome	MAP2K and MAPK activation	MAP-5674135	0	Fibrinogen gamma chain, Fibronectin type-I domain, Fibrinogen	A0A060XZH2, A0A060YV80, A0A060YWY3	3	149	1.39	0.0104
118	Reactome	Platelet Aggregation (Plug Formation)	MAP-76009	0	Fibrinogen gamma chain, Fibronectin type-I domain, Fibrinogen	A0A060XZH2, A0A060YV80, A0A060YWY3	3	160	1.36	0.0125
119	Reactome	Extracellular matrix organization	MAP-1474244	0	Plasminogen, Alpha-2-macroglobulin, Transthyretin, Fibrinogen gamma chain, Fibronectin type-I domain, Fibrinogen	A0A060W7T7, A0A060WW01, A0A060XNK3, A0A060XZH2, A0A060YV80, A0A060YWY3	6	1158	0.8	0.0126
120	Reactome	Cargo recognition for clathrin-mediated endocytosis	MAP-8856825	0	Apolipoprotein B-100, Apolipoprotein B-100, Apolipoprotein B-100, Apolipoprotein B-100	A0A060W3H4, A0A060WEF7, A0A060Z709, A0A060Z757	4	405	1.08	0.0126
121	Reactome	Integrin cell surface interactions	MAP-216083	0	Fibrinogen gamma chain, Fibronectin type-I domain, Fibrinogen	A0A060XZH2, A0A060YV80, A0A060YWY3	3	239	1.19	0.0362
122	Reactome	Clathrin-mediated endocytosis	MAP-8856828	0	Apolipoprotein B-100, Apolipoprotein B-100, Apolipoprotein B-100, Apolipoprotein B-100	A0A060W3H4, A0A060WEF7, A0A060Z709, A0A060Z757	4	542	0.96	0.0362
123	TISSUES	Atrium	BTO:0000903	0	Fructose-bisphosphate aldolase, Apolipoprotein A-IV, Hemoglobin sA1	A0A060WUI1, A0A060XNR6, A0A060Z7S3	3	235	1.19	0.0088
124	TISSUES	Cardiovascular system	BTO:0000088	0	Fructose-bisphosphate aldolase, Apolipoprotein A-IV, Periostin, Hemoglobin sA1	A0A060WUI1, A0A060XNR6, A0A060Y2A5, A0A060Z7S3	4	1057	0.67	0.0484
125	TISSUES	Right atrium	BTO:0001703	0	Fructose-bisphosphate aldolase, Hemoglobin sA1	A0A060WUI1, A0A060Z7S3	2	228	1.03	0.0484
126	COMPARTMENTS	Extracellular region	GOCC:0005576	0	C-type lectin, Apolipoprotein B-100, Plasminogen, Apolipoprotein B-100, Phospholipid transfer protein, Transthyretin, Apolipoprotein A-IV, Alpha-2-antiplasmin, С-reactive protein, Fibrinogen gamma chain, Complement factor H, Periostin, Immunoglobulin heavy variable, Protein AMBP, Inter-alpha-trypsin inhibitor heavy chain 3, Coagulation factor XIII B chain, C-reactive protein, Complement C4-like, …	A0A060W1N4, A0A060W3H4, A0A060W7T7, A0A060WEF7, A0A060WYY3, A0A060XNK3, A0A060XNR6, A0A060XQ45, A0A060XVX4, A0A060XZH2, A0A060Y1K2, A0A060Y2A5, A0A060Y462, A0A060YC43, A0A060YKA6, A0A060YM30, A0A060YNT5, A0A060YQU6, A0A060YV80, A0A060YWY3, A0A060Z709, A0A060Z757, A0A061A8T0, Q9PT14	24	2340	1.01	0
127	COMPARTMENTS	Extracellular space	GOCC:0005615	0	C-type lectin, Apolipoprotein B-100, Plasminogen, Apolipoprotein B-100, Phospholipid transfer protein, Apolipoprotein A-IV, Alpha-2-antiplasmin, Fibrinogen gamma chain, Complement factor H, Immunoglobulin heavy variable, Coagulation factor XIII B chain, C-reactive protein, Apolipoprotein B-100, Apolipoprotein B-100, Complement C1r-A, Precerebellin	A0A060W1N4, A0A060W3H4, A0A060W7T7, A0A060WEF7, A0A060WYY3, A0A060XNR6, A0A060XQ45, A0A060XZH2, A0A060Y1K2, A0A060Y462, A0A060YM30, A0A060YNT5, A0A060Z709, A0A060Z757, A0A061A8T0, Q9PT14	16	695	1.45	0
128	COMPARTMENTS	Plasma lipoprotein particle	GOCC:0034358	0	Apolipoprotein B-100, Apolipoprotein B-100, Phospholipid transfer protein, Apolipoprotein A-IV, Apolipoprotein B-100, Apolipoprotein B-100	A0A060W3H4, A0A060WEF7, A0A060WYY3, A0A060XNR6, A0A060Z709, A0A060Z757	6	68	2.03	0
129	COMPARTMENTS	Mature chylomicron	GOCC:0034359	0	Apolipoprotein B-100, Apolipoprotein B-100, Apolipoprotein B-100, Apolipoprotein B-100	A0A060W3H4, A0A060WEF7, A0A060Z709, A0A060Z757	4	10	2.69	0
130	COMPARTMENTS	Low-density lipoprotein particle	GOCC:0034362	0	Apolipoprotein B-100, Apolipoprotein B-100, Apolipoprotein B-100, Apolipoprotein B-100	A0A060W3H4, A0A060WEF7, A0A060Z709, A0A060Z757	4	12	2.61	0
131	COMPARTMENTS	Very-low-density lipoprotein particle	GOCC:0034361	0	Apolipoprotein B-100, Apolipoprotein B-100, Apolipoprotein B-100, Apolipoprotein B-100	A0A060W3H4, A0A060WEF7, A0A060Z709, A0A060Z757	4	40	2.09	0
132	COMPARTMENTS	Fibrinogen complex	GOCC:0005577	0	Plasminogen, Alpha-2-antiplasmin, Fibrinogen gamma chain	A0A060W7T7, A0A060XQ45, A0A060XZH2	3	11	2.52	0
133	COMPARTMENTS	Blood microparticle	GOCC:0072562	0	Complement factor H, Complement C1r-A	A0A060Y1K2, A0A061A8T0	2	12	2.31	0.0085
134	COMPARTMENTS	High-density lipoprotein particle	GOCC:0034364	0	Phospholipid transfer protein, Apolipoprotein A-IV	A0A060WYY3, A0A060XNR6	2	30	1.91	0.0421
135	UniProt Keywords	Signal	KW-0732	0	Uncharacterized protein, C-type lectin, Kininogen 1, Alpha-2-macroglobulin, Phospholipid transfer protein, Transthyretin, Apolipoprotein A-IV, Zona pellucida sperm-binding protein 3, Alpha-2-antiplasmin, Alpha-1-antitrypsin, Fibrinogen gamma chain, Periostin, Immunoglobulin heavy variable, Ectonucleotide pyrophosphatase/phosphodiesterase, Lipocalin-type prostaglandin D synthase, C-reactive protei…	A0A060VVB7, A0A060W1N4, A0A060WI78, A0A060WW01, A0A060WYY3, A0A060XNK3, A0A060XNR6, A0A060XQ20, A0A060XQ45, A0A060XWS9, A0A060XZH2, A0A060Y2A5, A0A060Y462, A0A060Y4C1, A0A060YC37, A0A060YNT5, A0A060ZE00, Q9PT14	18	4587	0.68	0
136	Pfam	Apolipoprotein A1/A4/E domain	PF01442	0	Apolipoprotein A-IV, Apolipoprotein A-IV	A0A060XNR6, A0A060YKT0	2	6	2.61	0.0327
137	Pfam	Domain of Unknown Function (DUF1081)	PF06448	0	Apolipoprotein B-100, Apolipoprotein B-100	A0A060W3H4, A0A060Z757	2	4	2.79	0.0327
138	Pfam	Pentaxin family	PF00354	0	С-reactive protein, C-reactive protein	A0A060XVX4, A0A060YNT5	2	10	2.39	0.0479
139	InterPro	Lipid transport protein, beta-sheet shell	IPR015819	0	Apolipoprotein B-100, Apolipoprotein B-100, Apolipoprotein B-100	A0A060W3H4, A0A060Z709, A0A060Z757	3	15	2.39	0.0041
140	InterPro	Apolipoprotein A/E	IPR000074	0	Apolipoprotein A-IV, Apolipoprotein A-IV	A0A060XNR6, A0A060YKT0	2	6	2.61	0.0486
141	InterPro	Lipid transport, open beta-sheet	IPR009454	0	Apolipoprotein B-100, Apolipoprotein B-100	A0A060W3H4, A0A060Z757	2	4	2.79	0.0486
142	InterPro	Fibrinogen	IPR037579	0	Fibrinogen gamma chain, Fibrinogen	A0A060XZH2, A0A060YWY3	2	5	2.69	0.0486
143	SMART	Fibrinogen-related domains (FReDs)	SM00186	0	Fibrinogen gamma chain, Fibrinogen, Intelectin-like protein	A0A060XZH2, A0A060YWY3, A0A060ZE00	3	63	1.76	0.0185

## Sheet: Table S6
Table S6. Proteins of rainbow trout identified by mass-spectrometry in lysate of A. hydrophila incubated in native AP plasma (AP+Bac), NP plasma (NP+Bac) or in inactivated APt plasma (APt+Bac).
^ Huang, Y., Niu, B., Gao, Y., Fu, L., Li, W. CD-HIT Suite: a web server for clustering and comparing biological sequences. Bioinformatics. 2010, 26, 680-2. doi: 10.1093/bioinformatics/btq003.											not significant
*Thumuluri V, Almagro Armenteros JJ, Johansen AR, Nielsen H, Winther O. DeepLoc 2.0: multi-label subcellular localization prediction using protein language models. Nucleic Acids Res. 2022 Jul 5;50(W1):W228-W234. doi: 10.1093/nar/gkac278
								Qualitative analysis: LFQ intensity
№	Uniprot ID	Homologs, >70% identity ^	Protein name	Selectivity comparison	Differential expression APvsNP	Gene Ontology	Protein localization*	LFQ_AP+Bac_1.1	LFQ_AP+Bac_1.2	LFQ_AP+Bac_1.3	LFQ_APt+Bac_2.1	LFQ_APt+Bac_2.2	LFQ_APt+Bac_2.2	LFQ_NP_Bac_3.1	LFQ_NP_Bac_3.2	LFQ_NP_Bac_3.3
1	A0A060Z062	Cluster 215	Immunoglobulin kappa light chain	AR+Bac only	not detected	-	Extracellular	126000000	117000000	152000000	804000000	682000000	594000000	NA	NA	NA
2	A0A060Y868	Cluster 215	Ig kappa chain V-III region MOPC 63	not selective	not detected	membrane [GO:0016020]	Extracellular	29603000	29126000	27168000	84128000	90649000	86285000	23813000	25325000	26746000
3	A0A060Z9P5	Cluster 215	Ig kappa chain V-III region MOPC 63	ARt_Bac only	not detected	membrane [GO:0016020]	Extracellular	NA	NA	NA	60311000	53798000	70564000	NA	NA	NA
4	A0A060Z3K3	Cluster 215	Ig-like domain-containing protein	ARt_Bac only	not detected	-	Extracellular	NA	NA	NA	44212000	52913000	46427000	NA	NA	NA
5	A0A060YVB8	Cluster 128	Immunoglobulin heavy variable 9-1	AR+Bac only	filtered out	-	Extracellular	52204000	55093000	51900000	173000000	127000000	131000000	NA	NA	NA
6	A0A060YET5	Cluster 128	Immunoglobulin heavy variable 6-1	not selective	filtered out	-	Extracellular	81419000	91235000	80716000	200000000	215000000	219000000	43531000	41449000	43167000
7	A0A060W0R3	Cluster 110	Actin, ACTC protein	AR+Bac only	filtered out	atrioventricular canal development [GO:0036302]; endocardial cushion formation [GO:0003272]	Cytoplasm|Nucleus	80318000	87252000	78855000	135000000	148000000	157000000	NA	NA	NA
8	A0A060YV63	Cluster 110	Beta-actin	not selective	not detected	-	Cytoplasm	NA	NA	NA	86841000	87768000	NA	44411000	49327000	49164000
9	A0A060WRB3	no clusters	Ladderlectin, C-type lectin domain-containing protein	AR+Bac only	filtered out	chitin binding [GO:0008061]; cytoplasm [GO:0005737]; extracellular space [GO:0005615]	Extracellular	37022000	37783000	32898000	240000000	266000000	227000000	NA	NA	NA
10	A0A060XV51	no clusters	Complement component C8 gamma chain	AR+Bac only	filtered out	complement activation [GO:0006956]; membrane attack complex [GO:0005579]	Extracellular	20183000	21417000	25498000	89991000	98735000	131000000	NA	NA	NA
11	A0A060XDG4	no clusters	Properdin-like	AR+Bac only	not detected	-	Extracellular	17604000	NA	16121000	46574000	44702000	39409000	NA	NA	NA
12	A0A060Z3N3	no clusters	Ig-like domain-containing protein	NP_Bac only	filtered out	-	Extracellular	NA	NA	NA	NA	NA	NA	41810000	42242000	40896000
13	A0A060XSP6	no clusters	Ig-like domain-containing protein	NP_Bac only	filtered out	-	Extracellular	NA	NA	NA	NA	NA	NA	218000000	NA	211000000
14	A0A060WUQ0	Cluster 51	Alpha-2-macroglobulin-like, Alpha-macroglobulin receptor-binding domain-containing protein, Murinoglobulin-2-like, Pregnancy zone protein-like isoform X1	NP_Bac only	not detected	extracellular region [GO:0005576]	Extracellular	NA	NA	NA	NA	NA	NA	52185000	49846000	58720000
15	A0A060YZ66	Cluster 51	Alpha-2-macroglobulin-like	not selective	not detected	extracellular space [GO:0005615]	Cytoplasm|Mitochondrion	68895000	69239000	68013000	417000000	551000000	426000000	102000000	99825000	92564000
16	A0A060Y683	Cluster 51	Alpha-2-macroglobulin like	not selective	not significant	extracellular space [GO:0005615]	Extracellular	415000000	444000000	465000000	273000000	317000000	283000000	98458000	97327000	94886000
17	A0A060Y6Z0	no clusters	Fibronectin type-III domain-containing protein	NP_Bac only	not detected	plasma membrane [GO:0005886]	Cell membrane	NA	NA	NA	NA	NA	NA	18604000	NA	33234000
18	A0A060XA23	no clusters	Alpha-2-antiplasmin-like	NP_Bac only	not significant	serine-type endopeptidase inhibitor activity [GO:0004867]; extracellular space [GO:0005615]	Extracellular	NA	NA	NA	NA	NA	NA	10833000	14576000	10233000
19	A0A060XPE1	no clusters	Сomplement C5	not selective	not significant	endopeptidase inhibitor activity [GO:0004866]; extracellular space [GO:0005615]	Extracellular	137000000	140000000	139000000	675000000	711000000	660000000	222000000	223000000	216000000
20	A0A060X2K3	no clusters	A2M_N_2 domain-containing protein	not selective	filtered out	serine-type endopeptidase inhibitor activity [GO:0004867]; negative regulation of peptidase activity [GO:0010466]; extracellular space [GO:0005615]	Extracellular	181000000	111000000	92180000	561000000	758000000	524000000	54096000	64805000	61971000
21	A0A060Y0E7	no clusters	Albumin domain-containing protein	not selective	not significant	extracellular space [GO:0005615]	Extracellular	2970000000	3170000000	3030000000	3940000000	4390000000	4550000000	2260000000	2280000000	2320000000
22	Q7ZZW1	no clusters	Alpha-1-antitrypsin homolog	not selective	not significant	serine-type endopeptidase inhibitor activity [GO:0004867]; cytoplasm [GO:0005737]; extracellular space [GO:0005615]; sperm flagellum [GO:0036126]	Extracellular|Lysosome/Vacuole	849000000	797000000	758000000	1920000000	2210000000	1910000000	634000000	656000000	719000000
23	A0A060WX77	no clusters	Alpha-1-antitrypsin isoform X8	not selective	not significant	serine-type endopeptidase inhibitor activity [GO:0004867]; extracellular space [GO:0005615]	Extracellular	134000000	134000000	123000000	246000000	307000000	344000000	130000000	133000000	135000000
24	A0A060YC43	no clusters	Protein AMBPAlpha-1-microglobulin/bikunin precursor, BPTI/Kunitz inhibitor domain-containing protein	not selective	AP > NP	serine-type endopeptidase inhibitor activity [GO:0004867]	Extracellular	68246000	87715000	77900000	315000000	326000000	353000000	65007000	67949000	56731000
25	A0A060YZ84	Cluster 10	Alpha-2-macroglobulin	not selective	not significant	-	Extracellular	494000000	490000000	524000000	1850000000	2200000000	2070000000	802000000	871000000	808000000
26	A0A060WN18	Cluster 10	Alpha-2-macroglobulin-like	not selective	filtered out	serine-type endopeptidase inhibitor activity [GO:0004867]; negative regulation of peptidase activity [GO:0010466]; extracellular space [GO:0005615]	Extracellular	656000000	607000000	648000000	1020000000	1050000000	1240000000	678000000	661000000	647000000
27	A0A060Z2K7	Cluster 15	Alpha-2-macroglobulin like	not selective	not significant	endopeptidase inhibitor activity [GO:0004866]	Extracellular	43117000	42410000	48062000	316000000	348000000	308000000	35372000	32793000	30804000
28	A0A060WN38	Cluster 15	Alpha-2-macroglobulin-like	not selective	not significant	endopeptidase inhibitor activity [GO:0004866]; membrane [GO:0016020]	Extracellular|Endoplasmic reticulum	141000000	127000000	142000000	430000000	503000000	488000000	93960000	89056000	87629000
29	A0A060WW01	no clusters	Alpha-2-macroglobulin	not selective	AP < NP	-	Extracellular	186000000	190000000	170000000	451000000	470000000	390000000	125000000	126000000	119000000
30	A0A060Z4W3	no clusters	Alpha-2-macroglobulin	not selective	not significant	-	Cytoplasm	235000000	230000000	243000000	697000000	794000000	685000000	279000000	304000000	296000000
31	A0A060WUN3	no clusters	Alpha-2-macroglobulin	not selective	not significant	serine-type endopeptidase inhibitor activity [GO:0004867]; negative regulation of peptidase activity [GO:0010466]; extracellular space [GO:0005615]	Extracellular	907000000	932000000	890000000	2370000000	2490000000	2580000000	1390000000	1410000000	1460000000
32	A0A060YD01	no clusters	Alpha-2-macroglobulin	not selective	not significant	endopeptidase inhibitor activity [GO:0004866]	Extracellular	1080000000	1080000000	1210000000	2900000000	3060000000	3170000000	1610000000	1510000000	1620000000
33	A0A060VTV1	no clusters	Alpha-macroglobulin receptor-binding domain-containing protein	not selective	not significant	extracellular space [GO:0005615]	Extracellular	498000000	549000000	521000000	968000000	1040000000	1180000000	501000000	469000000	452000000
34	A0A060YTC6	no clusters	Anaphylatoxin-like domain-containing protein	not selective	not significant	extracellular region [GO:0005576]	Extracellular	102000000	102000000	104000000	271000000	289000000	268000000	164000000	168000000	148000000
35	A0A060XSW8	no clusters	Anaphylatoxin-like domain-containing protein	not selective	not significant	endopeptidase inhibitor activity [GO:0004866]; extracellular space [GO:0005615]	Extracellular	1520000000	1500000000	1560000000	3660000000	4120000000	3950000000	1790000000	1810000000	1750000000
36	A0A060WGU6	no clusters	Angiotensinogen (Serpin A8)	not selective	not significant	serine-type endopeptidase inhibitor activity [GO:0004867]; regulation of systemic arterial blood pressure by renin-angiotensin [GO:0003081]; vasoconstriction [GO:0042310]; extracellular space [GO:0005615]	Extracellular	50272000	53411000	52740000	190000000	201000000	209000000	81765000	91223000	81444000
37	A0A060WIC1	Cluster 71	Antithrombin-III-like	not selective	not significant	serine-type endopeptidase inhibitor activity [GO:0004867]; extracellular space [GO:0005615]	Extracellular	83950000	86377000	83046000	206000000	256000000	231000000	86205000	94705000	91262000
38	A0A060WX26	Cluster 71	Antithrombin-III-like	not selective	not significant	serine-type endopeptidase inhibitor activity [GO:0004867]; extracellular space [GO:0005615]	Extracellular	89355000	105000000	95425000	369000000	397000000	396000000	96413000	104000000	89866000
39	A0A060W2S2	Cluster 150	Apolipoprotein A-I	not selective	not significant	lipid binding [GO:0008289]; lipid transport [GO:0006869]; lipoprotein metabolic process [GO:0042157]; extracellular region [GO:0005576]	Extracellular	2190000000	2320000000	2270000000	5010000000	5550000000	5080000000	1530000000	1490000000	1490000000
40	A0A060W6U2	Cluster 150	Apolipoprotein A-Ib	not selective	not significant	-	Extracellular	1810000000	1970000000	1880000000	2130000000	2460000000	2880000000	1590000000	1540000000	1540000000
41	A0A060ZVC3	Cluster 171	Apolipoprotein A-II	not selective	not significant	-	Endoplasmic reticulum|Golgi apparatus	1330000000	1200000000	1230000000	2140000000	2480000000	2290000000	662000000	636000000	653000000
42	A0A060YWV7	Cluster 171	Apolipoprotein A-II	not selective	not significant	-	Extracellular	2320000000	2380000000	2370000000	3870000000	4120000000	4330000000	1230000000	1230000000	1220000000
43	A0A060XNR6	no clusters	Apolipoprotein A-IV	not selective	AP > NP	lipid binding [GO:0008289]; lipid transport [GO:0006869]; lipoprotein metabolic process [GO:0042157]; extracellular region [GO:0005576]	Extracellular	249000000	258000000	265000000	259000000	237000000	219000000	42874000	36648000	32411000
44	A0A060WCH3	Cluster 41	Apolipoprotein B-100	not selective	not significant	lipid transporter activity [GO:0005319]	Extracellular	564000000	551000000	552000000	1090000000	1220000000	1240000000	606000000	589000000	575000000
45	A0A060Z757	Cluster 41	Apolipoprotein B-100-like protein	not selective	AP < NP	lipid transporter activity [GO:0005319]	Extracellular	203000000	213000000	179000000	470000000	504000000	447000000	269000000	247000000	245000000
46	A0A060Y552	no clusters	Apolipoprotein B-100	not selective	not significant	lipid transporter activity [GO:0005319]	Extracellular	18336000	16452000	17498000	67080000	62301000	49062000	46385000	44792000	39484000
47	A0A060WEF7	no clusters	Apolipoprotein B-100	not selective	AP < NP	membrane [GO:0016020]	Extracellular	188000000	194000000	194000000	405000000	426000000	444000000	270000000	309000000	302000000
48	A0A060W754	no clusters	Apolipoprotein B-100	not selective	not significant	lipid transporter activity [GO:0005319]	Extracellular	794000000	790000000	784000000	2120000000	2250000000	2240000000	1000000000	1030000000	1010000000
49	A0A060W3H4	no clusters	Apolipoprotein B-100	not selective	AP < NP	lipid transporter activity [GO:0005319]	Extracellular	6310000000	6370000000	6080000000	121000000	129000000	122000000	76632000	78266000	74990000
50	A0A060Z709	no clusters	Apolipoprotein B-100-like protein	not selective	AP < NP	lipid transporter activity [GO:0005319]	Extracellular	23570000	22541000	19104000	262000000	284000000	224000000	67798000	65352000	63154000
51	A0A060VWC6	no clusters	Apolipoprotein E	not selective	not significant	lipid binding [GO:0008289]; lipid transport [GO:0006869]; lipoprotein metabolic process [GO:0042157]; extracellular region [GO:0005576]	Extracellular	70064000	67968000	65846000	227000000	225000000	227000000	110000000	107000000	103000000
52	A0A060YM51	no clusters	Apolipoprotein E	not selective	not significant	lipid binding [GO:0008289]; lipid transport [GO:0006869]; lipoprotein metabolic process [GO:0042157]; extracellular region [GO:0005576]	Extracellular	215000000	206000000	195000000	188000000	161000000	167000000	102000000	100000000	103000000
53	A0A060XPI6	no clusters	Apolipoprotein M	not selective	not significant	membrane [GO:0016020]	Extracellular	161000000	136000000	160000000	306000000	230000000	255000000	201000000	184000000	252000000
54	A0A060YU50	no clusters	Apolipoprotein M	not selective	not significant	-	Extracellular	174000000	206000000	214000000	275000000	282000000	270000000	142000000	137000000	140000000
55	A0KQY0	no clusters	ATP synthase subunit alpha (EC 7.1.2.2) (ATP synthase F1 sector subunit alpha) (F-ATPase subunit alpha)	not selective	not detected	ATP binding [GO:0005524]; proton-transporting ATP synthase activity, rotational mechanism [GO:0046933]; proton-transporting ATPase activity, rotational mechanism [GO:0046961]; plasma membrane [GO:0005886]; proton-transporting ATP synthase complex, catalytic core F(1) [GO:0045261]	Cytoplasm	211000000	219000000	212000000	148000000	152000000	156000000	97368000	98927000	97705000
56	A0A060WUV2	no clusters	B-cadherin-like protein	not selective	not significant	calcium ion binding [GO:0005509]; homophilic cell adhesion via plasma membrane adhesion molecules [GO:0007156]; plasma membrane [GO:0005886]	Cell membrane	66096000	65780000	67841000	302000000	320000000	315000000	60668000	67707000	60347000
57	A0A060WJB1	no clusters	B30.2/SPRY domain-containing protein	not selective	not significant	-	Cytoplasm	133000000	126000000	125000000	749000000	727000000	735000000	166000000	154000000	174000000
58	A0A060YZ76	no clusters	Beta-2-glycoprotein 1 (Apolipoprotein H) (Beta-2-glycoprotein I)	not selective	not significant	heparin binding [GO:0008201]; extracellular region [GO:0005576]	Extracellular	31738000	33293000	28367000	65579000	77168000	77126000	23627000	22698000	19995000
59	A0A060WFS6	Cluster 119	Beta-2-glycoprotein 1 (Apolipoprotein H) (Beta-2-glycoprotein I)	not selective	not significant	heparin binding [GO:0008201]; extracellular region [GO:0005576]	Extracellular	50783000	58346000	51629000	132000000	154000000	141000000	13553000	14342000	15467000
60	A0A060YRH9	Cluster 119	Beta-2-glycoprotein 1 (Apolipoprotein H) (Beta-2-glycoprotein I)	not selective	not significant	heparin binding [GO:0008201]; extracellular region [GO:0005576]	Extracellular	100000000	108000000	99531000	215000000	226000000	255000000	82577000	80462000	76343000
61	A0A060YNT5	no clusters	C-reactive protein-like, Pentraxin family member	not selective	AP < NP	metal ion binding [GO:0046872]; extracellular region [GO:0005576]	Extracellular	39533000	37047000	44265000	162000000	190000000	201000000	47480000	52140000	46698000
62	A0A060YSF5	no clusters	C1q domain-containing protein	not selective	filtered out	-	Extracellular	26026000	32448000	36291000	43058000	68636000	54725000	76137000	79948000	79457000
63	A0A060WCY0	no clusters	Carboxylic ester hydrolase (EC 3.1.1.-)	not selective	not significant	hydrolase activity [GO:0016787]	Extracellular	294000000	268000000	275000000	598000000	624000000	746000000	210000000	217000000	201000000
64	A0A060Z9B8	no clusters	Catechol O-methyltransferase domain-containing protein 1	not selective	filtered out	O-methyltransferase activity [GO:0008171]; methylation [GO:0032259]	Cytoplasm	33278000	21164000	21137000	95701000	119000000	127000000	16112000	18293000	14491000
65	A0A060XN19	no clusters	Cathepsin propeptide inhibitor domain-containing protein	not selective	not significant	-	Extracellular	620000000	633000000	625000000	219000000	233000000	211000000	392000000	427000000	425000000
66	A0A061AD33	no clusters	Ceruloplasmin	not selective	not significant	-	Extracellular	118000000	117000000	119000000	190000000	191000000	256000000	78426000	105000000	81345000
67	A0A060WHC7	no clusters	Clusterin	not selective	not significant	chromaffin granule [GO:0042583]; cytosol [GO:0005829]; endoplasmic reticulum [GO:0005783]; extracellular region [GO:0005576]; mitochondrial membrane [GO:0031966]; nucleus [GO:0005634]	Extracellular	38121000	39537000	36996000	69613000	79250000	76528000	18460000	20512000	15351000
68	A0A060X2P7	no clusters	Coagulation factor IX	not selective	not significant	calcium ion binding [GO:0005509]; serine-type endopeptidase activity [GO:0004252]; blood coagulation [GO:0007596]; proteolysis [GO:0006508]; extracellular region [GO:0005576]	Extracellular	48239000	55267000	48935000	133000000	155000000	152000000	40578000	43593000	46602000
69	A0A060YMF6	no clusters	Coagulation factor VII-like	not selective	not significant	copper ion binding [GO:0005507]; oxidoreductase activity [GO:0016491]; regulation of response to external stimulus [GO:0032101]; extracellular region [GO:0005576]	Extracellular	18058000	15722000	15207000	72262000	72163000	77669000	40267000	42294000	40866000
70	A0A060XWZ8	no clusters	coagulation factor VII-like	not selective	not significant	calcium ion binding [GO:0005509]; serine-type endopeptidase activity [GO:0004252]; anatomical structure development [GO:0048856]; proteolysis [GO:0006508]; extracellular region [GO:0005576]	Extracellular	76853000	74713000	70201000	211000000	232000000	217000000	69887000	64397000	60446000
71	A0A060WK53	no clusters	Complement C2	not selective	not significant	serine-type endopeptidase activity [GO:0004252]; complement activation, classical pathway [GO:0006958]; proteolysis [GO:0006508]; extracellular region [GO:0005576]	Extracellular	29056000	20956000	21198000	105000000	111000000	111000000	29088000	29694000	24227000
72	A0A060YB34	no clusters	Complement C2 (EC 3.4.21.43)	not selective	not significant	serine-type endopeptidase activity [GO:0004252]; complement activation [GO:0006956]; extracellular region [GO:0005576]	Extracellular	18267000	20329000	18324000	63630000	61450000	75922000	13827000	15867000	14862000
73	A0A060WFW3	Cluster 33	Complement C2 (EC 3.4.21.43)	not selective	not significant	serine-type endopeptidase activity [GO:0004252]; complement activation, classical pathway [GO:0006958]; innate immune response [GO:0045087]; proteolysis [GO:0006508]; extracellular region [GO:0005576]	Extracellular	22381000	21225000	21417000	189000000	200000000	201000000	34964000	31642000	28419000
74	A0A060X8X3	Cluster 33	Complement C2 (EC 3.4.21.43)	not selective	not significant	serine-type endopeptidase activity [GO:0004252]; complement activation, classical pathway [GO:0006958]; innate immune response [GO:0045087]; proteolysis [GO:0006508]; extracellular region [GO:0005576]	Extracellular	151000000	156000000	151000000	654000000	688000000	745000000	143000000	144000000	146000000
75	A0A060VZH2	Cluster 14	Complement C3	not selective	not significant	endopeptidase inhibitor activity [GO:0004866]; extracellular space [GO:0005615]	Extracellular	665000000	618000000	579000000	2690000000	3000000000	3070000000	680000000	665000000	715000000
76	A0A060W1F1	Cluster 14	Complement C3	not selective	not significant	endopeptidase inhibitor activity [GO:0004866]	Extracellular	1790000000	1430000000	1520000000	3530000000	4120000000	4590000000	1640000000	1730000000	1820000000
77	A0A060W0I1	Cluster 5	Complement C3-like	not selective	not significant	endopeptidase inhibitor activity [GO:0004866]	Extracellular	70297000	73269000	72046000	222000000	254000000	263000000	77846000	77384000	78996000
78	A0A060W7K9	Cluster 5	Complement C3-like	not selective	not significant	endopeptidase inhibitor activity [GO:0004866]; extracellular space [GO:0005615]	Extracellular	148000000	136000000	150000000	406000000	437000000	426000000	142000000	147000000	140000000
79	A0A060XVF4	Cluster 5	Complement C3-like	not selective	not significant	endopeptidase inhibitor activity [GO:0004866]; extracellular space [GO:0005615]	Extracellular	161000000	162000000	167000000	1010000000	1050000000	1080000000	322000000	327000000	326000000
80	A0A060ZDQ0	Cluster 14	Complement C3-like	not selective	not significant	endopeptidase inhibitor activity [GO:0004866]; extracellular region [GO:0005576]	Extracellular	778000000	817000000	788000000	3440000000	3190000000	3690000000	1180000000	1150000000	1180000000
81	A0A060WJ96	no clusters	Complement C3-like isoform X2	not selective	not significant	extracellular space [GO:0005615]	Extracellular	130000000	139000000	138000000	474000000	512000000	486000000	94853000	97264000	94534000
82	A0A060YSX4	no clusters	Complement C3-like, Venom factor	not selective	not significant	extracellular space [GO:0005615]	Extracellular	94153000	92344000	96486000	468000000	511000000	498000000	153000000	148000000	157000000
83	A0A060YQU6	no clusters	Complement C4-like, Anaphylatoxin-like domain-containing protein	not selective	AP > NP	endopeptidase inhibitor activity [GO:0004866]; extracellular space [GO:0005615]	Extracellular	94871000	95248000	96316000	613000000	700000000	650000000	119000000	113000000	117000000
84	A0A060W602	no clusters	Complement component 6	not selective	not significant	anatomical structure development [GO:0048856]; complement activation, alternative pathway [GO:0006957]; complement activation, classical pathway [GO:0006958]; killing of cells of another organism [GO:0031640]; extracellular region [GO:0005576]; membrane attack complex [GO:0005579]	Extracellular|Cell membrane	107000000	98510000	104000000	657000000	655000000	692000000	104000000	108000000	103000000
85	A0A060YDR3	no clusters	Complement component 8 subunit beta	not selective	not significant	complement activation, classical pathway [GO:0006958]; innate immune response [GO:0045087]; killing of cells of another organism [GO:0031640]; extracellular region [GO:0005576]; membrane attack complex [GO:0005579]	Extracellular	74316000	72729000	73596000	878000000	958000000	987000000	90417000	101000000	91764000
86	A0A060YD65	no clusters	Complement component C1q	not selective	not significant	-	Extracellular	76403000	71514000	73374000	240000000	239000000	264000000	84066000	75585000	68565000
87	A0A060WQM5	no clusters	Complement component C3 like	not selective	not significant	complement activation [GO:0006956]; inflammatory response [GO:0006954]; extracellular region [GO:0005576]	Extracellular	74746000	76906000	75635000	206000000	219000000	245000000	57882000	63771000	61505000
88	A0A060YFI6	no clusters	Complement component C7	not selective	not significant	complement activation, classical pathway [GO:0006958]; innate immune response [GO:0045087]; killing of cells of another organism [GO:0031640]; extracellular region [GO:0005576]; membrane attack complex [GO:0005579]	Extracellular	50699000	52793000	46895000	284000000	335000000	313000000	63617000	64911000	61182000
89	A0A060XMR6	no clusters	complement component C8 alpha chain	not selective	not significant	complement activation, classical pathway [GO:0006958]; innate immune response [GO:0045087]; killing of cells of another organism [GO:0031640]; extracellular region [GO:0005576]; membrane attack complex [GO:0005579]	Extracellular	37177000	40777000	39003000	182000000	198000000	178000000	35795000	35566000	37790000
90	A0A060XAE5	no clusters	Complement component C9	not selective	not significant	complement activation, classical pathway [GO:0006958]; innate immune response [GO:0045087]; killing of cells of another organism [GO:0031640]; extracellular region [GO:0005576]; membrane attack complex [GO:0005579]	Extracellular	340000000	336000000	336000000	1100000000	1190000000	1200000000	443000000	446000000	437000000
91	A0A060YV53	no clusters	Complement factor D (adipsin)	not selective	not significant	serine-type endopeptidase activity [GO:0004252]; proteolysis [GO:0006508]	Extracellular	112000000	131000000	127000000	730000000	937000000	929000000	149000000	142000000	128000000
92	A0A060Y1K2	no clusters	Complement factor H-like	not selective	AP < NP	-	Cytoplasm|Extracellular	99211000	89758000	104000000	117000000	123000000	95064000	79542000	73949000	74713000
93	A0A060YQ67	no clusters	Complement factor H-like, Coagulation factor XIII B chain-like	not selective	not significant	-	Extracellular	54132000	55202000	52803000	200000000	252000000	209000000	55359000	55889000	56515000
94	A0A060YBS8	no clusters	Complement factor H, Sushi domain-containing protein	not selective	not significant	-	Extracellular	404000000	423000000	402000000	1090000000	1000000000	1110000000	240000000	230000000	218000000
95	A0A060VTS4	no clusters	creatine kinase (EC 2.7.3.2)	not selective	filtered out	ATP binding [GO:0005524]; creatine kinase activity [GO:0004111]; phosphocreatine biosynthetic process [GO:0046314]; phosphorylation [GO:0016310]	Cytoplasm	18995000	19390000	19666000	NA	NA	NA	37278000	46807000	40377000
96	A0A060XKA1	no clusters	Cystatin fetuin-A-type domain-containing protein	not selective	not significant	cysteine-type endopeptidase inhibitor activity [GO:0004869]; extracellular space [GO:0005615]	Extracellular	826000000	874000000	939000000	1220000000	1320000000	1370000000	689000000	703000000	668000000
97	A0A060Y5T9	no clusters	Cystatin fetuin-B-type domain-containing protein	not selective	not significant	cysteine-type endopeptidase inhibitor activity [GO:0004869]; protease binding [GO:0002020]; sperm flagellum [GO:0036126]	Extracellular	1110000000	1070000000	1100000000	2680000000	2830000000	2760000000	1400000000	1380000000	1400000000
98	A0A060Y2D6	no clusters	F5/8 type C domain-containing protein	not selective	not significant	fucose binding [GO:0042806]; regulation of cellular defense response [GO:0010185]; regulation of complement activation, lectin pathway [GO:0001868]	Extracellular	38926000	48443000	48010000	217000000	202000000	197000000	74791000	71896000	78376000
99	A0A060YMN5	no clusters	Fibrinogen C-terminal domain-containing protein	not selective	not significant	blood coagulation [GO:0007596]	Extracellular	54858000	52868000	61565000	65950000	69443000	49570000	200000000	199000000	213000000
100	A0A060YWY3	no clusters	Fibrinogen C-terminal domain-containing protein	not selective	AP < NP	blood coagulation [GO:0007596]	Extracellular	811000000	771000000	842000000	1140000000	1340000000	1280000000	2350000000	2470000000	2200000000
101	A0A060XUK2	Cluster 92	Fibrinogen gamma chain	not selective	not significant	signaling receptor binding [GO:0005102]; platelet activation [GO:0030168]; protein polymerization [GO:0051258]; fibrinogen complex [GO:0005577]	Extracellular	1170000000	1140000000	1140000000	3650000000	4130000000	4140000000	2720000000	2760000000	2640000000
102	A0A060YV80	no clusters	Fibronectin type-I domain-containing protein	not selective	AP < NP	cell adhesion [GO:0007155]; extracellular region [GO:0005576]	Extracellular	30818000	20375000	24960000	115000000	136000000	158000000	29224000	32501000	25336000
103	A0A060YSA7	no clusters	Fibronectin type-III domain-containing protein	not selective	not significant	-	Cytoplasm|Extracellular	90505000	77188000	81923000	532000000	559000000	633000000	180000000	171000000	177000000
104	A0A060WUI1	no clusters	Fructose-bisphosphate aldolase (EC 4.1.2.13)	not selective	AP > NP	fructose-bisphosphate aldolase activity [GO:0004332]; glycolytic process [GO:0006096]	Cytoplasm	18067000	19729000	18676000	98082000	93732000	112000000	18417000	19201000	23743000
105	A0A060XSJ5	no clusters	Globin family profile domain-containing protein	not selective	not significant	heme binding [GO:0020037]; iron ion binding [GO:0005506]; oxygen binding [GO:0019825]; oxygen carrier activity [GO:0005344]; hemoglobin complex [GO:0005833]	Cytoplasm	262000000	289000000	299000000	1460000000	1840000000	1800000000	422000000	408000000	436000000
106	A0A060XXR7	no clusters	Glutathione peroxidase	not selective	not significant	glutathione peroxidase activity [GO:0004602]; response to oxidative stress [GO:0006979]	Cytoplasm	33117000	30730000	33517000	334000000	367000000	403000000	106000000	91433000	NA
107	A0A060XF74	no clusters	Glyceraldehyde-3-phosphate dehydrogenase (EC 1.2.1.12)	not selective	not detected	glyceraldehyde-3-phosphate dehydrogenase (NAD+) (phosphorylating) activity [GO:0004365]; NAD binding [GO:0051287]; NADP binding [GO:0050661]; glucose metabolic process [GO:0006006]; glycolytic process [GO:0006096]	Cytoplasm	381000000	379000000	374000000	277000000	369000000	263000000	176000000	216000000	210000000
108	A0A060WSJ7	no clusters	Glycosyl hydrolases family 22 (GH22) domain-containing protein	not selective	filtered out	lysozyme activity [GO:0003796]	Extracellular	40209000	38701000	37181000	533000000	211000000	276000000	38941000	30817000	49695000
109	A0A060YZR6	Cluster 112	Haptoglobin-like	not selective	not significant	serine-type endopeptidase activity [GO:0004252]; proteolysis [GO:0006508]	Extracellular	28895000	30307000	32435000	105000000	105000000	89294000	41276000	37953000	36974000
110	A0A060Z7S3	no clusters	Hemoglobin subunit alpha-1	not selective	AP > NP	heme binding [GO:0020037]; metal ion binding [GO:0046872]; oxygen binding [GO:0019825]; oxygen carrier activity [GO:0005344]; hemoglobin complex [GO:0005833]	Cytoplasm	793000000	789000000	857000000	1840000000	1860000000	1590000000	332000000	314000000	319000000
111	C1BG67	no clusters	Hemoglobin subunit beta-4	not selective	filtered out	heme binding [GO:0020037]; metal ion binding [GO:0046872]; oxygen binding [GO:0019825]; oxygen carrier activity [GO:0005344]; hemoglobin complex [GO:0005833]	Cytoplasm	308000000	296000000	266000000	NA	NA	NA	302000000	299000000	290000000
112	A0A060YP37	Cluster 233	Hemoglobin, beta adult 2, Globin family profile domain-containing protein	not selective	not significant	heme binding [GO:0020037]; metal ion binding [GO:0046872]; oxygen binding [GO:0019825]; oxygen carrier activity [GO:0005344]; hemoglobin complex [GO:0005833]	Cytoplasm	217000000	205000000	199000000	988000000	1030000000	1030000000	184000000	188000000	186000000
113	A0A060XEG1	no clusters	Hemopexin	not selective	not significant	heme transmembrane transporter activity [GO:0015232]; metal ion binding [GO:0046872]; intracellular iron ion homeostasis [GO:0006879]; extracellular region [GO:0005576]	Extracellular	1450000000	1440000000	1510000000	1960000000	2300000000	2090000000	1620000000	1660000000	1570000000
114	A0A060X960	no clusters	Heparin cofactor 2	not selective	not significant	serine-type endopeptidase inhibitor activity [GO:0004867]; blood coagulation [GO:0007596]; extracellular space [GO:0005615]	Extracellular	98179000	104000000	101000000	324000000	357000000	412000000	92660000	99910000	93653000
115	A0A060YQ40	no clusters	Ig-like domain-containing protein	not selective	AP < NP	membrane [GO:0016020]	Extracellular	17007000	19784000	21037000	66203000	71180000	84107000	34341000	34026000	31699000
116	A0A060YJ35	no clusters	Ig-like domain-containing protein	not selective	not significant	membrane [GO:0016020]	Cytoplasm	30454000	27782000	25401000	171000000	244000000	196000000	35780000	30013000	24969000
117	A0A060XYF3	Cluster 123	Ig-like domain-containing protein	not selective	not significant	-	Extracellular	51458000	46477000	44744000	222000000	224000000	246000000	83196000	89217000	86015000
118	A0A060YRD9	no clusters	Ig-like domain-containing protein	not selective	filtered out	-	Extracellular	63383000	54701000	52453000	NA	NA	NA	168000000	82207000	181000000
119	A0A060YPN6	Cluster 125	Ig-like domain-containing protein	not selective	not significant	-	Extracellular	70123000	75275000	74431000	82501000	90958000	70219000	31499000	34999000	33004000
120	A0A060X083	no clusters	Ig-like domain-containing protein	not selective	filtered out	-	Cytoplasm|Extracellular	134000000	133000000	126000000	865000000	920000000	1040000000	274000000	292000000	245000000
121	A0A060WER0	no clusters	Ig-like domain-containing protein	not selective	not significant	-	Extracellular	222000000	203000000	228000000	784000000	777000000	638000000	152000000	149000000	165000000
122	A0A060Y462	no clusters	Immunoglobulin heavy variable 1-18	not selective	AP > NP	-	Extracellular	78294000	76220000	84448000	112000000	109000000	111000000	58956000	58690000	64695000
123	A0A060X309	Cluster 28	Integrin beta	not selective	not significant	cell adhesion [GO:0007155]; integrin-mediated signaling pathway [GO:0007229]; anchoring junction [GO:0070161]; plasma membrane [GO:0005886]	Extracellular	62687000	58987000	61062000	339000000	356000000	362000000	79391000	79338000	77605000
124	A0A060ZE00	no clusters	Intelectin-like protein, Fibrinogen C-terminal domain-containing protein	not selective	AP < NP	-	Extracellular	35470000	31045000	31581000	107000000	90839000	102000000	123000000	114000000	116000000
125	A0A060YSH4	no clusters	Inter-alpha-trypsin inhibitor heavy chain 3	not selective	not significant	serine-type endopeptidase inhibitor activity [GO:0004867]; hyaluronan metabolic process [GO:0030212]; negative regulation of peptidase activity [GO:0010466]; extracellular region [GO:0005576]	Extracellular	245000000	270000000	284000000	980000000	1150000000	1160000000	281000000	286000000	275000000
126	A0A060Y9S3	no clusters	Inter-alpha-trypsin inhibitor heavy chain H2	not selective	not significant	-	Extracellular	67851000	69468000	68611000	397000000	437000000	409000000	80806000	81794000	75812000
127	A0A060XE72	Cluster 58	Inter-alpha-trypsin inhibitor heavy chain H3-like	not selective	not significant	-	Extracellular	103000000	99043000	105000000	521000000	591000000	509000000	152000000	153000000	147000000
128	A0A060XRC5	Cluster 58	Inter-alpha-trypsin inhibitor heavy chain H3-like	not selective	not significant	-	Extracellular	165000000	172000000	169000000	412000000	460000000	539000000	139000000	149000000	141000000
129	A0A061A7A8	no clusters	inter-alpha-trypsin inhibitor heavy chain H3-like isoform X3 [Scyliorhinus canicula]	not selective	not significant	-	Extracellular	67268000	72150000	71262000	145000000	154000000	157000000	54855000	52217000	60613000
130	A0A060WI78	Cluster 113	Kininogen 1-like protein	not selective	AP < NP	cysteine-type endopeptidase inhibitor activity [GO:0004869]	Extracellular	30274000	33087000	29596000	87725000	107000000	117000000	63835000	60829000	63403000
131	A0A060WXK2	Cluster 113	Kininogen 1-like protein, Cystatin kininogen-type domain-containing protein	not selective	not significant	cysteine-type endopeptidase inhibitor activity [GO:0004869]	Extracellular	148000000	129000000	127000000	233000000	261000000	225000000	117000000	109000000	102000000
132	A0A060XMW3	no clusters	Lipocalin/cytosolic fatty-acid binding domain-containing protein	not selective	not significant	small molecule binding [GO:0036094]	Extracellular	33660000	30342000	28256000	184000000	130000000	151000000	44357000	36932000	38309000
133	A0A061A7K5	no clusters	MG2 domain-containing protein	not selective	not significant	endopeptidase inhibitor activity [GO:0004866]	Extracellular	73478000	62656000	63808000	444000000	463000000	436000000	60181000	64618000	71803000
134	A0A060XNS8	no clusters	MG3 domain-containing protein	not selective	not significant	-	Extracellular	84519000	75245000	80510000	285000000	298000000	337000000	119000000	124000000	101000000
135	A0A060YH37	no clusters	Myosin heavy chain, striated muscle-like isoform X2	not selective	not significant	-	Extracellular	220000000	200000000	205000000	542000000	573000000	599000000	181000000	178000000	166000000
136	A0KQF4	no clusters	NAD(P) transhydrogenase subunit alpha (EC 7.1.1.1)	not selective	not detected	NAD(P)+ transhydrogenase activity [GO:0008746]; nucleotide binding [GO:0000166]; proton transmembrane transport [GO:1902600]; membrane [GO:0016020]	Endoplasmic reticulum	170000000	170000000	178000000	85553000	109000000	77510000	93159000	89160000	87399000
137	A0A060Z084	no clusters	NTR domain-containing protein	not selective	filtered out	extracellular region [GO:0005576]	Extracellular	90416000	113000000	106000000	1110000000	1040000000	949000000	25987000	24560000	25679000
138	A0A060W2L1	no clusters	Olfactomedin-like domain-containing protein	not selective	not significant	-	Extracellular	36156000	28931000	32560000	201000000	217000000	229000000	80150000	82921000	72114000
139	A0A060W917	no clusters	Pentraxin	not selective	not significant	-	Extracellular	131000000	141000000	139000000	389000000	436000000	429000000	149000000	142000000	154000000
140	A0A060YWQ3	no clusters	phosphopyruvate hydratase (EC 4.2.1.11) (2-phospho-D-glycerate hydro-lyase)	not selective	not significant	magnesium ion binding [GO:0000287]; phosphopyruvate hydratase activity [GO:0004634]; glycolytic process [GO:0006096]; phosphopyruvate hydratase complex [GO:0000015]	Cytoplasm	26274000	29682000	26427000	114000000	147000000	113000000	46439000	45236000	40375000
141	A0A060W7T7	Cluster 25	Plasminogen	not selective	AP < NP	serine-type endopeptidase activity [GO:0004252]; proteolysis [GO:0006508]	Extracellular	54964000	60466000	60156000	268000000	238000000	271000000	75425000	72693000	75714000
142	A0A060WHF0	Cluster 25	Plasminogen (EC 3.4.21.7)	not selective	not significant	serine-type endopeptidase activity [GO:0004252]; blood coagulation [GO:0007596]; fibrinolysis [GO:0042730]; proteolysis [GO:0006508]; tissue remodeling [GO:0048771]	Extracellular	83044000	80442000	77869000	513000000	523000000	559000000	211000000	214000000	205000000
143	A0A060XTF5	no clusters	Plastocyanin-like domain-containing protein	not selective	not significant	copper ion binding [GO:0005507]; oxidoreductase activity [GO:0016491]	Extracellular	184000000	183000000	168000000	405000000	420000000	439000000	182000000	182000000	180000000
144	A0A060Y0R7	no clusters	Plastocyanin-like domain-containing protein	not selective	not significant	copper ion binding [GO:0005507]; oxidoreductase activity [GO:0016491]; copper ion transport [GO:0006825]	Extracellular	215000000	219000000	214000000	484000000	510000000	483000000	207000000	207000000	205000000
145	A0A060WRX4	Cluster 205	Precerebellin-like protein, Complement C1q-like protein 2	not selective	not significant	-	Extracellular	54575000	59242000	59907000	358000000	376000000	291000000	58087000	62600000	59283000
146	Q9PT14	Cluster 205	Precerebellin-like protein, Complement C1q-like protein 2	not selective	AP > NP	response to lipopolysaccharide [GO:0032496]; extracellular space [GO:0005615]	Extracellular	492000000	453000000	461000000	1300000000	1460000000	1310000000	316000000	338000000	310000000
147	A0A060YFZ1	no clusters	Protein AMBP	not selective	not significant	serine-type endopeptidase inhibitor activity [GO:0004867]; extracellular region [GO:0005576]	Extracellular	31276000	34792000	34646000	128000000	157000000	131000000	25436000	28261000	24103000
148	A0A060WCI5	Cluster 115	Protein LEG1 homolog	not selective	not significant	extracellular region [GO:0005576]	Extracellular	45958000	57593000	52712000	509000000	535000000	527000000	89022000	86758000	84632000
149	A0A060VWW1	Cluster 115	Protein LEG1 homolog	not selective	not significant	extracellular region [GO:0005576]	Extracellular	217000000	204000000	209000000	762000000	840000000	813000000	407000000	409000000	389000000
150	A0A060VM28	Cluster 45	Prothrombin (EC 3.4.21.5) (Coagulation factor II)	not selective	not significant	calcium ion binding [GO:0005509]; serine-type endopeptidase activity [GO:0004252]; acute-phase response [GO:0006953]; blood coagulation [GO:0007596]; proteolysis [GO:0006508]; extracellular region [GO:0005576]	Extracellular	194000000	208000000	207000000	841000000	813000000	845000000	314000000	336000000	328000000
151	A0A060VXZ0	Cluster 45	Prothrombin (EC 3.4.21.5) (Coagulation factor II)	not selective	not significant	calcium ion binding [GO:0005509]; serine-type endopeptidase activity [GO:0004252]; acute-phase response [GO:0006953]; blood coagulation [GO:0007596]; proteolysis [GO:0006508]; extracellular region [GO:0005576]	Extracellular	203000000	212000000	220000000	469000000	525000000	514000000	52888000	57134000	55742000
152	A0A060Y9M1	no clusters	Serotransferrin	not selective	not significant	metal ion binding [GO:0046872]; iron ion transmembrane transport [GO:0034755]; extracellular space [GO:0005615]	Extracellular	2150000000	2170000000	2130000000	5640000000	5990000000	6150000000	3130000000	3010000000	3200000000
153	A0A060XWD1	no clusters	Serpin domain-containing protein	not selective	filtered out	serine-type endopeptidase inhibitor activity [GO:0004867]; negative regulation of fibrinolysis [GO:0051918]; extracellular space [GO:0005615]	Extracellular	29558000	24420000	24870000	NA	NA	NA	26566000	30885000	25098000
154	A0A060XBJ0	Cluster 141	Serpin domain-containing protein	not selective	filtered out	serine-type endopeptidase inhibitor activity [GO:0004867]; extracellular space [GO:0005615]	Extracellular	33003000	26711000	24849000	130000000	196000000	236000000	183000000	226000000	238000000
155	A0A060WF38	Cluster 141	Serpin domain-containing protein	not selective	not significant	serine-type endopeptidase inhibitor activity [GO:0004867]; extracellular space [GO:0005615]	Extracellular	154000000	152000000	139000000	481000000	557000000	642000000	107000000	90619000	102000000
156	Q2WFI5	no clusters	Sex hormone-binding globulin	not selective	not significant	androgen binding [GO:0005497]; estradiol binding [GO:1903924]; hormone binding [GO:0042562]; steroid hormone binding [GO:1990239]; response to estradiol [GO:0032355]; extracellular space [GO:0005615]	Extracellular	172000000	167000000	182000000	631000000	730000000	724000000	151000000	156000000	142000000
157	A0A060WZN4	no clusters	Sex hormone-binding globulin beta form	not selective	not significant	androgen binding [GO:0005497]; estradiol binding [GO:1903924]; steroid hormone binding [GO:1990239]; extracellular space [GO:0005615]	Extracellular	55554000	49818000	57474000	233000000	249000000	245000000	71848000	69426000	70710000
158	A0A060YG41	no clusters	Si:ch1073-126c3.2	not selective	not significant	-	Extracellular	36813000	36019000	38753000	397000000	456000000	408000000	30752000	29464000	28691000
159	A0A060X8D9	no clusters	Si:ch211-147m6.1	not selective	not significant	-	Extracellular	69629000	69208000	65510000	261000000	318000000	327000000	140000000	132000000	124000000
160	A0A060Y5Z9	no clusters	SMB domain-containing protein	not selective	not significant	polysaccharide binding [GO:0030247]; scavenger receptor activity [GO:0005044]; immune response [GO:0006955]; cellular anatomical entity [GO:0110165]	Extracellular	21396000	18866000	19103000	73181000	77923000	68519000	44725000	40932000	44980000
161	A0A060XUW4	no clusters	SUEL-type lectin domain-containing protein	not selective	not significant	galactose binding [GO:0005534]; melibiose binding [GO:1903777]; rhamnose binding [GO:0033296]; cortical granule [GO:0060473]; cytoplasmic side of plasma membrane [GO:0009898]; extracellular space [GO:0005615]; germinal vesicle [GO:0042585]; perivitelline space [GO:0098595]	Extracellular	68077000	61921000	64142000	146000000	105000000	94528000	70701000	68613000	76531000
162	A0A060YLT9	no clusters	Sushi domain-containing protein	not selective	filtered out	-	Extracellular	46159000	50328000	47967000	82706000	64387000	71007000	14676000	16071000	12811000
163	A0A060Y4I4	no clusters	Sushi domain-containing protein	not selective	not significant	-	Extracellular	228000000	227000000	224000000	544000000	617000000	555000000	137000000	139000000	136000000
164	A0A060XA94	no clusters	Type-4 ice-structuring protein LS-12-like	not selective	not significant	lipid binding [GO:0008289]; lipid transport [GO:0006869]; lipoprotein metabolic process [GO:0042157]; extracellular region [GO:0005576]	Extracellular	58911000	61385000	70411000	127000000	148000000	136000000	NA	20262000	21698000
165	A0A060X0D1	no clusters	Uncharacterized protein	not selective	not significant	serine-type endopeptidase activity [GO:0004252]; anatomical structure development [GO:0048856]; proteolysis [GO:0006508]	Extracellular	131000000	128000000	132000000	207000000	207000000	181000000	109000000	114000000	94489000
166	A0A060Z272	no clusters	Uncharacterized protein	not selective	not significant	-	Extracellular	166000000	164000000	166000000	749000000	817000000	784000000	125000000	124000000	124000000
167	A0A061A7B4	no clusters	Uncharacterized protein	not selective	filtered out	-	Cytoplasm	456000000	502000000	477000000	1920000000	1830000000	1740000000	535000000	468000000	405000000
168	A0A060Y244	no clusters	Uncharacterized protein	not selective	not significant	-	Cytoplasm|Extracellular	1610000000	1460000000	1400000000	3820000000	3940000000	4670000000	869000000	814000000	817000000
169	A0A060XHI9	no clusters	Vitamin K-dependent protein C	not selective	not significant	calcium ion binding [GO:0005509]; serine-type endopeptidase activity [GO:0004252]; blood coagulation [GO:0007596]; proteolysis [GO:0006508]; extracellular region [GO:0005576]	Extracellular	37952000	39485000	39517000	330000000	343000000	295000000	55169000	52872000	52366000
170	A0A060W7E7	no clusters	Vitellogenin domain-containing protein	not selective	not significant	lipid transporter activity [GO:0005319]	Extracellular	47680000	47207000	47368000	252000000	268000000	266000000	57139000	60337000	58552000
171	A0A060XWP2	no clusters	Z-dependent protease inhibitor	not selective	not significant	serine-type endopeptidase inhibitor activity [GO:0004867]; blood coagulation [GO:0007596]; extracellular space [GO:0005615]	Extracellular	20853000	24556000	23220000	72376000	84795000	85413000	30614000	30518000	28481000
172	A0A060X339	Cluster 15	Alpha-2-macroglobulin domain-containing protein	not selective	filtered out	endopeptidase inhibitor activity [GO:0004866]	Extracellular	NA	NA	NA	79574000	86302000	68147000	18990000	16709000	16599000
173	A0A060YCI1	Cluster 15	Alpha-2-macroglobulin domain-containing protein	not selective	not detected	endopeptidase inhibitor activity [GO:0004866]	Extracellular	NA	NA	NA	329000000	402000000	319000000	51299000	53788000	51660000
174	A0A060ZGE4	Cluster 10	alpha-2-macroglobulin-like	not selective	not detected	extracellular space [GO:0005615]	Extracellular	NA	NA	NA	1420000000	1760000000	1740000000	989000000	964000000	854000000
175	A0A060YT42	no clusters	Alpha-amylase (EC 3.2.1.1)	not selective	not significant	alpha-amylase activity [GO:0004556]; metal ion binding [GO:0046872]; carbohydrate metabolic process [GO:0005975]	Extracellular	NA	NA	NA	54313000	57403000	46090000	48870000	45094000	45546000
176	A0A060XJ69	no clusters	Anaphylatoxin-like domain-containing protein	not selective	not significant	extracellular region [GO:0005576]	Extracellular	NA	NA	NA	92607000	107000000	90012000	29516000	28377000	29508000
177	A0A060WN44	no clusters	C1q domain-containing protein	not selective	filtered out	-	Extracellular	NA	NA	NA	24083000	31134000	24978000	16143000	NA	12689000
178	B5AXN8	no clusters	chitinase (EC 3.2.1.14)	not selective	not significant	chitin binding [GO:0008061]; chitinase activity [GO:0004568]; carbohydrate metabolic process [GO:0005975]; chitin catabolic process [GO:0006032]; extracellular region [GO:0005576]	Extracellular	NA	NA	NA	48066000	57334000	60787000	19100000	19307000	19435000
179	A0A061A8T0	no clusters	Complement C1r-A subcomponent-like	not selective	AP < NP	serine-type endopeptidase activity [GO:0004252]; proteolysis [GO:0006508]	Extracellular	NA	NA	NA	48424000	50644000	47454000	46493000	41563000	34818000
180	A0A060Y4F1	no clusters	Complement C1s subcomponent-like, Peptidase S1 domain-containing protein	not selective	not significant	serine-type endopeptidase activity [GO:0004252]; proteolysis [GO:0006508]	Extracellular	NA	NA	NA	51697000	57773000	61916000	27208000	27572000	26748000
181	A0A061A5J4	no clusters	Complement C2	not selective	not significant	serine-type endopeptidase activity [GO:0004252]; complement activation [GO:0006956]; proteolysis [GO:0006508]; extracellular region [GO:0005576]	Extracellular	NA	NA	NA	71457000	76605000	76833000	11481000	9187100	11167000
182	A0A060WRW9	no clusters	complement C3-like	not selective	not significant	-	Extracellular	NA	NA	NA	139000000	172000000	155000000	49142000	48351000	47785000
183	A0A060XW02	no clusters	complement C3-like	not selective	not significant	-	Extracellular	NA	NA	NA	375000000	315000000	328000000	111000000	112000000	82740000
184	A0A060XLW7	no clusters	Complement component C4	not selective	filtered out	serine-type endopeptidase inhibitor activity [GO:0004867]; negative regulation of peptidase activity [GO:0010466]; extracellular space [GO:0005615]	Extracellular	NA	NA	NA	32255000	46929000	47463000	12850000	13577000	9983300
185	A0A060YM30	no clusters	Coagulation factor XIII B chain-like isoform, Complement factor H-like	not selective	AP > NP	-	Extracellular	NA	NA	NA	116000000	143000000	149000000	19139000	18845000	18424000
186	A0A060Z1T2	no clusters	Fibrinogen C-terminal domain-containing protein	not selective	not significant	-	Cytoplasm	NA	NA	NA	74634000	101000000	77640000	25371000	28697000	22835000
187	A0A060XZH2	Cluster 92	Fibrinogen gamma chain, Fibrinogen C-terminal domain-containing protein	not selective	AP < NP	signaling receptor binding [GO:0005102]; platelet activation [GO:0030168]; protein polymerization [GO:0051258]; fibrinogen complex [GO:0005577]	Extracellular	NA	NA	NA	88893000	92629000	96006000	80863000	84635000	79596000
188	A0A060YRG9	no clusters	Fibronectin type-I domain-containing protein	not selective	filtered out	extracellular region [GO:0005576]	Extracellular	NA	NA	NA	229000000	261000000	268000000	83409000	94964000	83351000
189	A0A060Y736	no clusters	Fucolectin tachylectin-4 pentraxin-1 domain-containing protein	not selective	not significant	fucose binding [GO:0042806]; regulation of cellular defense response [GO:0010185]; regulation of complement activation, lectin pathway [GO:0001868]	Extracellular	NA	NA	NA	25239000	30380000	31555000	12866000	13314000	14412000
190	A0A060Y562	no clusters	Glyceraldehyde 3-phosphate dehydrogenase catalytic domain-containing protein	not selective	not significant	oxidoreductase activity, acting on the aldehyde or oxo group of donors, NAD or NADP as acceptor [GO:0016620]	Cytoplasm	NA	NA	NA	187000000	154000000	164000000	32401000	34286000	34774000
191	A0A060XGG8	Cluster 112	Haptoglobin-like	not selective	not significant	serine-type endopeptidase activity [GO:0004252]; proteolysis [GO:0006508]	Extracellular	NA	NA	NA	157000000	176000000	178000000	13743000	15915000	NA
192	A0A060XUX1	no clusters	Heme-binding protein 2-like	not selective	not detected	cellular anatomical entity [GO:0110165]	Extracellular|Endoplasmic reticulum	NA	NA	NA	324000000	391000000	331000000	72326000	84566000	83351000
193	A0A060YEC0	Cluster 233	Hemoglobin, beta adult 2	not selective	not detected	heme binding [GO:0020037]; metal ion binding [GO:0046872]; oxygen binding [GO:0019825]; oxygen carrier activity [GO:0005344]; hemoglobin complex [GO:0005833]	Cytoplasm	NA	NA	NA	191000000	215000000	147000000	31011000	35759000	31719000
194	A0A060YRQ8	no clusters	Histone H2A	not selective	not detected	DNA binding [GO:0003677]; protein heterodimerization activity [GO:0046982]; structural constituent of chromatin [GO:0030527]; nucleosome [GO:0000786]; nucleus [GO:0005634]	Cytoplasm|Nucleus	NA	NA	NA	73712000	94519000	87019000	33337000	36017000	37955000
195	A0A060WWQ3	Cluster 155	Ig-like domain-containing protein	not selective	not detected	-	Extracellular	NA	NA	NA	168000000	188000000	196000000	27760000	25514000	23280000
196	A0A060Z3J5	Cluster 155	Ig-like domain-containing protein	not selective	filtered out	-	Extracellular	NA	NA	NA	155000000	165000000	150000000	51788000	49124000	52609000
197	A0A060XIK2	Cluster 236	Ig-like domain-containing protein	not selective	not detected	-	Cytoplasm|Extracellular	NA	NA	NA	480000000	666000000	475000000	123000000	99015000	87120000
198	A0A060YX59	Cluster 236	Ig-like domain-containing protein	not selective	not detected	-	Extracellular	NA	NA	NA	732000000	445000000	564000000	147000000	132000000	146000000
199	A0A060YEB5	no clusters	Ig-like domain-containing protein	not selective	not detected	-	Extracellular	NA	NA	NA	NA	74725000	110000000	97483000	122000000	NA
[truncated: 110 more rows]

## Sheet: Table S7.1-S7.2
Table S7.1. Categories for classification of proteins defined in the trout plasma with high (AP) and low (NP) antimicrobial activity.
[truncated: 18 more rows]

[truncated: 1 more sheets: Table S8]
